# Supplementary material for: SNP co-association and network analyses identify E2F3, KDM5A and BACH2 as key regulators of the bovine milk fatty acid profile
Source: Sci Rep. 2017 Dec 11;7:17317. doi: 10.1038/s41598-017-17434-7 (PMC5725496; doi:10.1038/s41598-017-17434-7)
Supplement: Supplementary file 2 — Supplementary Dataset 2 [file 41598_2017_17434_MOESM2_ESM.xlsx]

## Sheet: GO_C10
Supplementary Table S2. Significant genes involved in the enriched GO terms and KEGG categories.
BP: GO biological process; CC: GO cellular component; MF: GO molecular function.
category	q	numDEInCat	numInCat	term	ontology
GO:0043410	1.71968e-05	17	72	positive regulation of MAPK cascade	BP
Gene	Name	Chromosome	Location	EntrezID	SYMBOL	category
ENSBTAG00000001321	ARS-USMARC-Parent-AY851162-no-rs	11	46411100	281251	IL1B	GO:0043410
ENSBTAG00000001609	ARS-BFGL-NGS-112885	19	61806709	100849300	MAP2K6	GO:0043410
ENSBTAG00000001774	BTA-25972-no-rs	12	55692554	539090	SPRY2	GO:0043410
ENSBTAG00000002940	BTB-01032368	4	86591502	538627	WNT16	GO:0043410
ENSBTAG00000003257	ARS-BFGL-NGS-116438	13	74109992	514886	STK4	GO:0043410
ENSBTAG00000007191	Hapmap59291-rs29022102	19	14815755	327712	CCL5	GO:0043410
ENSBTAG00000007953	BTB-00664712	17	5323939	540932	FBXW7	GO:0043410
ENSBTAG00000008338	BTB-01141770	13	777430	287026	PLCB1	GO:0043410
ENSBTAG00000010155	ARS-BFGL-NGS-103651	19	14742543	504773	LOC504773	GO:0043410
ENSBTAG00000010349	ARS-BFGL-NGS-27190	11	46340701	281250	IL1A	GO:0043410
ENSBTAG00000017103	ARS-BFGL-NGS-50379	1	82292403	505369	MAP3K13	GO:0043410
ENSBTAG00000017220	ARS-BFGL-NGS-73805	19	48761018	280804	GH	GO:0043410
ENSBTAG00000018854	BTB-00001074	1	3116101	281495	SOD1L1	GO:0043410
ENSBTAG00000020148	ARS-BFGL-NGS-116296	8	17045980	280939	TEK	GO:0043410
ENSBTAG00000020485	BTA-37105-no-rs	15	55254553	281637	ARRB1	GO:0043410
ENSBTAG00000021190	BTA-57730-no-rs	24	29231157	281062	CDH2	GO:0043410
ENSBTAG00000023947	ARS-BFGL-NGS-110130	26	18734589	614488	AVPI1	GO:0043410

## Sheet: GO_12_0
category	q	numDEInCat	numInCat	term	ontology
GO:0043410	2.16802e-06	18	72	positive regulation of MAPK cascade	BP
GO:0000165	7.72961e-06	23	117	MAPK cascade	BP
GO:0001934	8.70313e-06	24	126	positive regulation of protein phosphorylation	BP
GO:0009636	1.11136e-05	7	13	response to toxic substance	BP
GO:0042327	1.31954e-05	24	129	positive regulation of phosphorylation	BP
GO:0023014	1.58786e-05	23	122	signal transduction by protein phosphorylation	BP
GO:0043408	5.51774e-05	20	106	regulation of MAPK cascade	BP
GO:0031401	7.60004e-05	25	152	positive regulation of protein modification process	BP
GO:0070374	0.000173742	9	30	positive regulation of ERK1 and ERK2 cascade	BP
GO:0010562	0.000222075	24	153	positive regulation of phosphorus metabolic process	BP
GO:0045937	0.000222075	24	153	positive regulation of phosphate metabolic process	BP
GO:0001932	0.000225885	28	191	regulation of protein phosphorylation	BP
GO:0005856	0.000176486	43	339	cytoskeleton	CC
GO:0015629	0.000235654	15	75	actin cytoskeleton	CC
Gene	Name	Chromosome	Location	EntrezID	SYMBOL	category
ENSBTAG00000001061	ARS-BFGL-NGS-32846	19	63560230	NA	PRKCA	GO:0043410
ENSBTAG00000001321	ARS-USMARC-Parent-AY851162-no-rs	11	46411100	281251	IL1B	GO:0043410
ENSBTAG00000001609	ARS-BFGL-NGS-112885	19	61806709	100849300	MAP2K6	GO:0043410
ENSBTAG00000001774	BTA-25972-no-rs	12	55692554	539090	SPRY2	GO:0043410
ENSBTAG00000002940	BTB-01032368	4	86591502	538627	WNT16	GO:0043410
ENSBTAG00000003257	ARS-BFGL-NGS-116438	13	74109992	514886	STK4	GO:0043410
ENSBTAG00000007191	Hapmap59291-rs29022102	19	14815755	327712	CCL5	GO:0043410
ENSBTAG00000007953	BTB-00664712	17	5323939	540932	FBXW7	GO:0043410
ENSBTAG00000008338	BTB-01141770	13	777430	287026	PLCB1	GO:0043410
ENSBTAG00000010155	ARS-BFGL-NGS-103651	19	14742543	504773		GO:0043410
ENSBTAG00000010349	ARS-BFGL-NGS-27190	11	46340701	281250	IL1A	GO:0043410
ENSBTAG00000017220	ARS-BFGL-NGS-73805	19	48761018	280804	GH	GO:0043410
ENSBTAG00000018854	BTB-00001074	1	3116101	281495	SOD1L1	GO:0043410
ENSBTAG00000020148	ARS-BFGL-NGS-116296	8	17045980	280939	TEK	GO:0043410
ENSBTAG00000020485	BTA-37105-no-rs	15	55254553	281637	ARRB1	GO:0043410
ENSBTAG00000021190	BTA-57730-no-rs	24	29231157	281062	CDH2	GO:0043410
ENSBTAG00000023947	ARS-BFGL-NGS-110130	26	18734589	614488	AVPI1	GO:0043410
ENSBTAG00000025250	ARS-BFGL-NGS-113158	19	14673538	282170	CCL3L1	GO:0043410
ENSBTAG00000001061	ARS-BFGL-NGS-32846	19	63560230	NA	PRKCA	GO:0000165
ENSBTAG00000001321	ARS-USMARC-Parent-AY851162-no-rs	11	46411100	281251	IL1B	GO:0000165
ENSBTAG00000001609	ARS-BFGL-NGS-112885	19	61806709	100849300	MAP2K6	GO:0000165
ENSBTAG00000001774	BTA-25972-no-rs	12	55692554	539090	SPRY2	GO:0000165
ENSBTAG00000002835	ARS-BFGL-NGS-11383	17	12891997	540488	SMAD1	GO:0000165
ENSBTAG00000002940	BTB-01032368	4	86591502	538627	WNT16	GO:0000165
ENSBTAG00000003257	ARS-BFGL-NGS-116438	13	74109992	514886	STK4	GO:0000165
ENSBTAG00000003865	ARS-BFGL-NGS-6075	1	67286095	281038	CASR	GO:0000165
ENSBTAG00000007191	Hapmap59291-rs29022102	19	14815755	327712	CCL5	GO:0000165
ENSBTAG00000007840	ARS-BFGL-NGS-115918	10	6683566	407159	HMGCR	GO:0000165
ENSBTAG00000007953	BTB-00664712	17	5323939	540932	FBXW7	GO:0000165
ENSBTAG00000008338	BTB-01141770	13	777430	287026	PLCB1	GO:0000165
ENSBTAG00000010007	ARS-BFGL-NGS-44232	23	10026534	535327	MAPK13	GO:0000165
ENSBTAG00000010155	ARS-BFGL-NGS-103651	19	14742543	504773		GO:0000165
ENSBTAG00000010279	UA-IFASA-7392	19	14121650	507294	DUSP14	GO:0000165
ENSBTAG00000010349	ARS-BFGL-NGS-27190	11	46340701	281250	IL1A	GO:0000165
ENSBTAG00000017220	ARS-BFGL-NGS-73805	19	48761018	280804	GH	GO:0000165
ENSBTAG00000018854	BTB-00001074	1	3116101	281495	SOD1L1	GO:0000165
ENSBTAG00000020148	ARS-BFGL-NGS-116296	8	17045980	280939	TEK	GO:0000165
ENSBTAG00000020485	BTA-37105-no-rs	15	55254553	281637	ARRB1	GO:0000165
ENSBTAG00000021190	BTA-57730-no-rs	24	29231157	281062	CDH2	GO:0000165
ENSBTAG00000023947	ARS-BFGL-NGS-110130	26	18734589	614488	AVPI1	GO:0000165
ENSBTAG00000025250	ARS-BFGL-NGS-113158	19	14673538	282170	CCL3L1	GO:0000165
ENSBTAG00000000396	Hapmap58169-rs29027007	23	11067172	281402	PIM1	GO:0001934
ENSBTAG00000001061	ARS-BFGL-NGS-32846	19	63560230	NA	PRKCA	GO:0001934
ENSBTAG00000001292	ARS-BFGL-NGS-1999	22	53520681	280846	LF	GO:0001934
ENSBTAG00000001321	ARS-USMARC-Parent-AY851162-no-rs	11	46411100	281251	IL1B	GO:0001934
ENSBTAG00000001609	ARS-BFGL-NGS-112885	19	61806709	100849300	MAP2K6	GO:0001934
ENSBTAG00000001774	BTA-25972-no-rs	12	55692554	539090	SPRY2	GO:0001934
ENSBTAG00000002940	BTB-01032368	4	86591502	538627	WNT16	GO:0001934
ENSBTAG00000003257	ARS-BFGL-NGS-116438	13	74109992	514886	STK4	GO:0001934
ENSBTAG00000007191	Hapmap59291-rs29022102	19	14815755	327712	CCL5	GO:0001934
ENSBTAG00000007953	BTB-00664712	17	5323939	540932	FBXW7	GO:0001934
ENSBTAG00000008338	BTB-01141770	13	777430	287026	PLCB1	GO:0001934
ENSBTAG00000010155	ARS-BFGL-NGS-103651	19	14742543	504773		GO:0001934
ENSBTAG00000010349	ARS-BFGL-NGS-27190	11	46340701	281250	IL1A	GO:0001934
ENSBTAG00000011851	ARS-BFGL-NGS-27841	9	39166940	527263	FYN	GO:0001934
ENSBTAG00000012866	ARS-BFGL-NGS-19370	10	10930797	541281	THBS4	GO:0001934
ENSBTAG00000017220	ARS-BFGL-NGS-73805	19	48761018	280804	GH	GO:0001934
ENSBTAG00000018854	BTB-00001074	1	3116101	281495	SOD1L1	GO:0001934
ENSBTAG00000020031	Hapmap54103-rs29010895	6	38042011	530393	PKD2	GO:0001934
ENSBTAG00000020148	ARS-BFGL-NGS-116296	8	17045980	280939	TEK	GO:0001934
ENSBTAG00000020485	BTA-37105-no-rs	15	55254553	281637	ARRB1	GO:0001934
ENSBTAG00000021190	BTA-57730-no-rs	24	29231157	281062	CDH2	GO:0001934
ENSBTAG00000023947	ARS-BFGL-NGS-110130	26	18734589	614488	AVPI1	GO:0001934
ENSBTAG00000025250	ARS-BFGL-NGS-113158	19	14673538	282170	CCL3L1	GO:0001934
ENSBTAG00000047582	Hapmap39945-BTA-75021	5	110566595	NA	CSNK1E	GO:0001934
ENSBTAG00000007191	Hapmap59291-rs29022102	19	14815755	327712	CCL5	GO:0009636
ENSBTAG00000008361	ARS-BFGL-NGS-48351	4	12526900	281417	PON2	GO:0009636
ENSBTAG00000010785	UA-IFASA-8209	26	10745683	282488	FAS	GO:0009636
ENSBTAG00000013298	ARS-BFGL-NGS-30006	16	69475845	525072	PLA2G4A	GO:0009636
ENSBTAG00000018245	Hapmap57276-ss46526009	20	37596667	282354	SLC1A3	GO:0009636
ENSBTAG00000018854	BTB-00001074	1	3116101	281495	SOD1L1	GO:0009636
ENSBTAG00000025250	ARS-BFGL-NGS-113158	19	14673538	282170	CCL3L1	GO:0009636
ENSBTAG00000000396	Hapmap58169-rs29027007	23	11067172	281402	PIM1	GO:0042327
ENSBTAG00000001061	ARS-BFGL-NGS-32846	19	63560230	NA	PRKCA	GO:0042327
ENSBTAG00000001292	ARS-BFGL-NGS-1999	22	53520681	280846	LF	GO:0042327
ENSBTAG00000001321	ARS-USMARC-Parent-AY851162-no-rs	11	46411100	281251	IL1B	GO:0042327
ENSBTAG00000001609	ARS-BFGL-NGS-112885	19	61806709	100849300	MAP2K6	GO:0042327
ENSBTAG00000001774	BTA-25972-no-rs	12	55692554	539090	SPRY2	GO:0042327
ENSBTAG00000002940	BTB-01032368	4	86591502	538627	WNT16	GO:0042327
ENSBTAG00000003257	ARS-BFGL-NGS-116438	13	74109992	514886	STK4	GO:0042327
ENSBTAG00000007191	Hapmap59291-rs29022102	19	14815755	327712	CCL5	GO:0042327
ENSBTAG00000007953	BTB-00664712	17	5323939	540932	FBXW7	GO:0042327
ENSBTAG00000008338	BTB-01141770	13	777430	287026	PLCB1	GO:0042327
ENSBTAG00000010155	ARS-BFGL-NGS-103651	19	14742543	504773		GO:0042327
ENSBTAG00000010349	ARS-BFGL-NGS-27190	11	46340701	281250	IL1A	GO:0042327
ENSBTAG00000011851	ARS-BFGL-NGS-27841	9	39166940	527263	FYN	GO:0042327
ENSBTAG00000012866	ARS-BFGL-NGS-19370	10	10930797	541281	THBS4	GO:0042327
ENSBTAG00000017220	ARS-BFGL-NGS-73805	19	48761018	280804	GH	GO:0042327
ENSBTAG00000018854	BTB-00001074	1	3116101	281495	SOD1L1	GO:0042327
ENSBTAG00000020031	Hapmap54103-rs29010895	6	38042011	530393	PKD2	GO:0042327
ENSBTAG00000020148	ARS-BFGL-NGS-116296	8	17045980	280939	TEK	GO:0042327
ENSBTAG00000020485	BTA-37105-no-rs	15	55254553	281637	ARRB1	GO:0042327
ENSBTAG00000021190	BTA-57730-no-rs	24	29231157	281062	CDH2	GO:0042327
ENSBTAG00000023947	ARS-BFGL-NGS-110130	26	18734589	614488	AVPI1	GO:0042327
ENSBTAG00000025250	ARS-BFGL-NGS-113158	19	14673538	282170	CCL3L1	GO:0042327
ENSBTAG00000047582	Hapmap39945-BTA-75021	5	110566595	NA	CSNK1E	GO:0042327
ENSBTAG00000001061	ARS-BFGL-NGS-32846	19	63560230	NA	PRKCA	GO:0023014
ENSBTAG00000001321	ARS-USMARC-Parent-AY851162-no-rs	11	46411100	281251	IL1B	GO:0023014
ENSBTAG00000001609	ARS-BFGL-NGS-112885	19	61806709	100849300	MAP2K6	GO:0023014
ENSBTAG00000001774	BTA-25972-no-rs	12	55692554	539090	SPRY2	GO:0023014
ENSBTAG00000002835	ARS-BFGL-NGS-11383	17	12891997	540488	SMAD1	GO:0023014
ENSBTAG00000002940	BTB-01032368	4	86591502	538627	WNT16	GO:0023014
ENSBTAG00000003257	ARS-BFGL-NGS-116438	13	74109992	514886	STK4	GO:0023014
ENSBTAG00000003865	ARS-BFGL-NGS-6075	1	67286095	281038	CASR	GO:0023014
ENSBTAG00000007191	Hapmap59291-rs29022102	19	14815755	327712	CCL5	GO:0023014
ENSBTAG00000007840	ARS-BFGL-NGS-115918	10	6683566	407159	HMGCR	GO:0023014
ENSBTAG00000007953	BTB-00664712	17	5323939	540932	FBXW7	GO:0023014
ENSBTAG00000008338	BTB-01141770	13	777430	287026	PLCB1	GO:0023014
ENSBTAG00000010007	ARS-BFGL-NGS-44232	23	10026534	535327	MAPK13	GO:0023014
ENSBTAG00000010155	ARS-BFGL-NGS-103651	19	14742543	504773		GO:0023014
ENSBTAG00000010279	UA-IFASA-7392	19	14121650	507294	DUSP14	GO:0023014
ENSBTAG00000010349	ARS-BFGL-NGS-27190	11	46340701	281250	IL1A	GO:0023014
ENSBTAG00000017220	ARS-BFGL-NGS-73805	19	48761018	280804	GH	GO:0023014
ENSBTAG00000018854	BTB-00001074	1	3116101	281495	SOD1L1	GO:0023014
ENSBTAG00000020148	ARS-BFGL-NGS-116296	8	17045980	280939	TEK	GO:0023014
ENSBTAG00000020485	BTA-37105-no-rs	15	55254553	281637	ARRB1	GO:0023014
ENSBTAG00000021190	BTA-57730-no-rs	24	29231157	281062	CDH2	GO:0023014
ENSBTAG00000023947	ARS-BFGL-NGS-110130	26	18734589	614488	AVPI1	GO:0023014
ENSBTAG00000025250	ARS-BFGL-NGS-113158	19	14673538	282170	CCL3L1	GO:0023014
ENSBTAG00000001061	ARS-BFGL-NGS-32846	19	63560230	NA	PRKCA	GO:0043408
ENSBTAG00000001321	ARS-USMARC-Parent-AY851162-no-rs	11	46411100	281251	IL1B	GO:0043408
ENSBTAG00000001609	ARS-BFGL-NGS-112885	19	61806709	100849300	MAP2K6	GO:0043408
ENSBTAG00000001774	BTA-25972-no-rs	12	55692554	539090	SPRY2	GO:0043408
ENSBTAG00000002940	BTB-01032368	4	86591502	538627	WNT16	GO:0043408
ENSBTAG00000003257	ARS-BFGL-NGS-116438	13	74109992	514886	STK4	GO:0043408
ENSBTAG00000007191	Hapmap59291-rs29022102	19	14815755	327712	CCL5	GO:0043408
ENSBTAG00000007840	ARS-BFGL-NGS-115918	10	6683566	407159	HMGCR	GO:0043408
ENSBTAG00000007953	BTB-00664712	17	5323939	540932	FBXW7	GO:0043408
ENSBTAG00000008338	BTB-01141770	13	777430	287026	PLCB1	GO:0043408
ENSBTAG00000010155	ARS-BFGL-NGS-103651	19	14742543	504773		GO:0043408
ENSBTAG00000010279	UA-IFASA-7392	19	14121650	507294	DUSP14	GO:0043408
ENSBTAG00000010349	ARS-BFGL-NGS-27190	11	46340701	281250	IL1A	GO:0043408
ENSBTAG00000017220	ARS-BFGL-NGS-73805	19	48761018	280804	GH	GO:0043408
ENSBTAG00000018854	BTB-00001074	1	3116101	281495	SOD1L1	GO:0043408
ENSBTAG00000020148	ARS-BFGL-NGS-116296	8	17045980	280939	TEK	GO:0043408
ENSBTAG00000020485	BTA-37105-no-rs	15	55254553	281637	ARRB1	GO:0043408
ENSBTAG00000021190	BTA-57730-no-rs	24	29231157	281062	CDH2	GO:0043408
ENSBTAG00000023947	ARS-BFGL-NGS-110130	26	18734589	614488	AVPI1	GO:0043408
ENSBTAG00000025250	ARS-BFGL-NGS-113158	19	14673538	282170	CCL3L1	GO:0043408
ENSBTAG00000000396	Hapmap58169-rs29027007	23	11067172	281402	PIM1	GO:0031401
ENSBTAG00000001061	ARS-BFGL-NGS-32846	19	63560230	NA	PRKCA	GO:0031401
ENSBTAG00000001292	ARS-BFGL-NGS-1999	22	53520681	280846	LF	GO:0031401
ENSBTAG00000001321	ARS-USMARC-Parent-AY851162-no-rs	11	46411100	281251	IL1B	GO:0031401
ENSBTAG00000001609	ARS-BFGL-NGS-112885	19	61806709	100849300	MAP2K6	GO:0031401
ENSBTAG00000001774	BTA-25972-no-rs	12	55692554	539090	SPRY2	GO:0031401
ENSBTAG00000002940	BTB-01032368	4	86591502	538627	WNT16	GO:0031401
ENSBTAG00000003257	ARS-BFGL-NGS-116438	13	74109992	514886	STK4	GO:0031401
ENSBTAG00000007191	Hapmap59291-rs29022102	19	14815755	327712	CCL5	GO:0031401
ENSBTAG00000007847	Hapmap32898-BTA-66437	29	9319793	404183	EED	GO:0031401
ENSBTAG00000007953	BTB-00664712	17	5323939	540932	FBXW7	GO:0031401
ENSBTAG00000008338	BTB-01141770	13	777430	287026	PLCB1	GO:0031401
ENSBTAG00000010155	ARS-BFGL-NGS-103651	19	14742543	504773		GO:0031401
ENSBTAG00000010349	ARS-BFGL-NGS-27190	11	46340701	281250	IL1A	GO:0031401
ENSBTAG00000011851	ARS-BFGL-NGS-27841	9	39166940	527263	FYN	GO:0031401
ENSBTAG00000012866	ARS-BFGL-NGS-19370	10	10930797	541281	THBS4	GO:0031401
ENSBTAG00000017220	ARS-BFGL-NGS-73805	19	48761018	280804	GH	GO:0031401
ENSBTAG00000018854	BTB-00001074	1	3116101	281495	SOD1L1	GO:0031401
ENSBTAG00000020031	Hapmap54103-rs29010895	6	38042011	530393	PKD2	GO:0031401
ENSBTAG00000020148	ARS-BFGL-NGS-116296	8	17045980	280939	TEK	GO:0031401
ENSBTAG00000020485	BTA-37105-no-rs	15	55254553	281637	ARRB1	GO:0031401
ENSBTAG00000021190	BTA-57730-no-rs	24	29231157	281062	CDH2	GO:0031401
ENSBTAG00000023947	ARS-BFGL-NGS-110130	26	18734589	614488	AVPI1	GO:0031401
ENSBTAG00000025250	ARS-BFGL-NGS-113158	19	14673538	282170	CCL3L1	GO:0031401
ENSBTAG00000047582	Hapmap39945-BTA-75021	5	110566595	NA	CSNK1E	GO:0031401
ENSBTAG00000001061	ARS-BFGL-NGS-32846	19	63560230	NA	PRKCA	GO:0070374
ENSBTAG00000001774	BTA-25972-no-rs	12	55692554	539090	SPRY2	GO:0070374
ENSBTAG00000007191	Hapmap59291-rs29022102	19	14815755	327712	CCL5	GO:0070374
ENSBTAG00000007953	BTB-00664712	17	5323939	540932	FBXW7	GO:0070374
ENSBTAG00000010155	ARS-BFGL-NGS-103651	19	14742543	504773		GO:0070374
ENSBTAG00000010349	ARS-BFGL-NGS-27190	11	46340701	281250	IL1A	GO:0070374
ENSBTAG00000020148	ARS-BFGL-NGS-116296	8	17045980	280939	TEK	GO:0070374
ENSBTAG00000020485	BTA-37105-no-rs	15	55254553	281637	ARRB1	GO:0070374
ENSBTAG00000025250	ARS-BFGL-NGS-113158	19	14673538	282170	CCL3L1	GO:0070374
ENSBTAG00000000396	Hapmap58169-rs29027007	23	11067172	281402	PIM1	GO:0010562
ENSBTAG00000001061	ARS-BFGL-NGS-32846	19	63560230	NA	PRKCA	GO:0010562
ENSBTAG00000001292	ARS-BFGL-NGS-1999	22	53520681	280846	LF	GO:0010562
ENSBTAG00000001321	ARS-USMARC-Parent-AY851162-no-rs	11	46411100	281251	IL1B	GO:0010562
ENSBTAG00000001609	ARS-BFGL-NGS-112885	19	61806709	100849300	MAP2K6	GO:0010562
ENSBTAG00000001774	BTA-25972-no-rs	12	55692554	539090	SPRY2	GO:0010562
ENSBTAG00000002940	BTB-01032368	4	86591502	538627	WNT16	GO:0010562
ENSBTAG00000003257	ARS-BFGL-NGS-116438	13	74109992	514886	STK4	GO:0010562
ENSBTAG00000007191	Hapmap59291-rs29022102	19	14815755	327712	CCL5	GO:0010562
ENSBTAG00000007953	BTB-00664712	17	5323939	540932	FBXW7	GO:0010562
ENSBTAG00000008338	BTB-01141770	13	777430	287026	PLCB1	GO:0010562
ENSBTAG00000010155	ARS-BFGL-NGS-103651	19	14742543	504773		GO:0010562
ENSBTAG00000010349	ARS-BFGL-NGS-27190	11	46340701	281250	IL1A	GO:0010562
ENSBTAG00000011851	ARS-BFGL-NGS-27841	9	39166940	527263	FYN	GO:0010562
ENSBTAG00000012866	ARS-BFGL-NGS-19370	10	10930797	541281	THBS4	GO:0010562
ENSBTAG00000017220	ARS-BFGL-NGS-73805	19	48761018	280804	GH	GO:0010562
ENSBTAG00000018854	BTB-00001074	1	3116101	281495	SOD1L1	GO:0010562
ENSBTAG00000020031	Hapmap54103-rs29010895	6	38042011	530393	PKD2	GO:0010562
ENSBTAG00000020148	ARS-BFGL-NGS-116296	8	17045980	280939	TEK	GO:0010562
ENSBTAG00000020485	BTA-37105-no-rs	15	55254553	281637	ARRB1	GO:0010562
ENSBTAG00000021190	BTA-57730-no-rs	24	29231157	281062	CDH2	GO:0010562
ENSBTAG00000023947	ARS-BFGL-NGS-110130	26	18734589	614488	AVPI1	GO:0010562
ENSBTAG00000025250	ARS-BFGL-NGS-113158	19	14673538	282170	CCL3L1	GO:0010562
ENSBTAG00000047582	Hapmap39945-BTA-75021	5	110566595	NA	CSNK1E	GO:0010562
ENSBTAG00000000396	Hapmap58169-rs29027007	23	11067172	281402	PIM1	GO:0045937
ENSBTAG00000001061	ARS-BFGL-NGS-32846	19	63560230	NA	PRKCA	GO:0045937
ENSBTAG00000001292	ARS-BFGL-NGS-1999	22	53520681	280846	LF	GO:0045937
ENSBTAG00000001321	ARS-USMARC-Parent-AY851162-no-rs	11	46411100	281251	IL1B	GO:0045937
ENSBTAG00000001609	ARS-BFGL-NGS-112885	19	61806709	100849300	MAP2K6	GO:0045937
ENSBTAG00000001774	BTA-25972-no-rs	12	55692554	539090	SPRY2	GO:0045937
ENSBTAG00000002940	BTB-01032368	4	86591502	538627	WNT16	GO:0045937
ENSBTAG00000003257	ARS-BFGL-NGS-116438	13	74109992	514886	STK4	GO:0045937
ENSBTAG00000007191	Hapmap59291-rs29022102	19	14815755	327712	CCL5	GO:0045937
ENSBTAG00000007953	BTB-00664712	17	5323939	540932	FBXW7	GO:0045937
ENSBTAG00000008338	BTB-01141770	13	777430	287026	PLCB1	GO:0045937
ENSBTAG00000010155	ARS-BFGL-NGS-103651	19	14742543	504773		GO:0045937
ENSBTAG00000010349	ARS-BFGL-NGS-27190	11	46340701	281250	IL1A	GO:0045937
ENSBTAG00000011851	ARS-BFGL-NGS-27841	9	39166940	527263	FYN	GO:0045937
ENSBTAG00000012866	ARS-BFGL-NGS-19370	10	10930797	541281	THBS4	GO:0045937
ENSBTAG00000017220	ARS-BFGL-NGS-73805	19	48761018	280804	GH	GO:0045937
ENSBTAG00000018854	BTB-00001074	1	3116101	281495	SOD1L1	GO:0045937
ENSBTAG00000020031	Hapmap54103-rs29010895	6	38042011	530393	PKD2	GO:0045937
ENSBTAG00000020148	ARS-BFGL-NGS-116296	8	17045980	280939	TEK	GO:0045937
ENSBTAG00000020485	BTA-37105-no-rs	15	55254553	281637	ARRB1	GO:0045937
ENSBTAG00000021190	BTA-57730-no-rs	24	29231157	281062	CDH2	GO:0045937
ENSBTAG00000023947	ARS-BFGL-NGS-110130	26	18734589	614488	AVPI1	GO:0045937
ENSBTAG00000025250	ARS-BFGL-NGS-113158	19	14673538	282170	CCL3L1	GO:0045937
ENSBTAG00000047582	Hapmap39945-BTA-75021	5	110566595	NA	CSNK1E	GO:0045937
ENSBTAG00000000396	Hapmap58169-rs29027007	23	11067172	281402	PIM1	GO:0001932
ENSBTAG00000001061	ARS-BFGL-NGS-32846	19	63560230	NA	PRKCA	GO:0001932
ENSBTAG00000001292	ARS-BFGL-NGS-1999	22	53520681	280846	LF	GO:0001932
ENSBTAG00000001321	ARS-USMARC-Parent-AY851162-no-rs	11	46411100	281251	IL1B	GO:0001932
ENSBTAG00000001609	ARS-BFGL-NGS-112885	19	61806709	100849300	MAP2K6	GO:0001932
ENSBTAG00000001774	BTA-25972-no-rs	12	55692554	539090	SPRY2	GO:0001932
ENSBTAG00000002730	BTA-82693-no-rs	8	10488006	784720	ELP3	GO:0001932
ENSBTAG00000002940	BTB-01032368	4	86591502	538627	WNT16	GO:0001932
ENSBTAG00000003257	ARS-BFGL-NGS-116438	13	74109992	514886	STK4	GO:0001932
ENSBTAG00000007191	Hapmap59291-rs29022102	19	14815755	327712	CCL5	GO:0001932
ENSBTAG00000007840	ARS-BFGL-NGS-115918	10	6683566	407159	HMGCR	GO:0001932
ENSBTAG00000007953	BTB-00664712	17	5323939	540932	FBXW7	GO:0001932
ENSBTAG00000008150	UA-IFASA-5403	14	43927711	613524	PKIA	GO:0001932
ENSBTAG00000008338	BTB-01141770	13	777430	287026	PLCB1	GO:0001932
ENSBTAG00000010155	ARS-BFGL-NGS-103651	19	14742543	504773		GO:0001932
ENSBTAG00000010279	UA-IFASA-7392	19	14121650	507294	DUSP14	GO:0001932
ENSBTAG00000010349	ARS-BFGL-NGS-27190	11	46340701	281250	IL1A	GO:0001932
ENSBTAG00000011851	ARS-BFGL-NGS-27841	9	39166940	527263	FYN	GO:0001932
ENSBTAG00000012866	ARS-BFGL-NGS-19370	10	10930797	541281	THBS4	GO:0001932
ENSBTAG00000017220	ARS-BFGL-NGS-73805	19	48761018	280804	GH	GO:0001932
ENSBTAG00000018854	BTB-00001074	1	3116101	281495	SOD1L1	GO:0001932
ENSBTAG00000020031	Hapmap54103-rs29010895	6	38042011	530393	PKD2	GO:0001932
ENSBTAG00000020148	ARS-BFGL-NGS-116296	8	17045980	280939	TEK	GO:0001932
ENSBTAG00000020485	BTA-37105-no-rs	15	55254553	281637	ARRB1	GO:0001932
ENSBTAG00000021190	BTA-57730-no-rs	24	29231157	281062	CDH2	GO:0001932
ENSBTAG00000023947	ARS-BFGL-NGS-110130	26	18734589	614488	AVPI1	GO:0001932
ENSBTAG00000025250	ARS-BFGL-NGS-113158	19	14673538	282170	CCL3L1	GO:0001932
ENSBTAG00000047582	Hapmap39945-BTA-75021	5	110566595	NA	CSNK1E	GO:0001932
ENSBTAG00000001182	BTB-02003236	4	61702691	408000	SEPT7	GO:0005856
ENSBTAG00000001609	ARS-BFGL-NGS-112885	19	61806709	100849300	MAP2K6	GO:0005856
ENSBTAG00000001774	BTA-25972-no-rs	12	55692554	539090	SPRY2	GO:0005856
ENSBTAG00000001862	ARS-BFGL-NGS-10904	7	59829599	104968663	PPP2R2B	GO:0005856
ENSBTAG00000002298	ARS-BFGL-NGS-27190	11	46340701	507498	CKAP2L	GO:0005856
ENSBTAG00000003143	Hapmap49149-BTA-39529	1	81271586	538314	TBCCD1	GO:0005856
ENSBTAG00000004643	Hapmap43626-BTA-58917	4	88834366	281577	WASL	GO:0005856
ENSBTAG00000004915	ARS-BFGL-NGS-17554	19	27099600	513895		GO:0005856
ENSBTAG00000005414	ARS-BFGL-NGS-101533	1	51033230	781334	TMSB4	GO:0005856
ENSBTAG00000006941	ARS-BFGL-NGS-100422	23	28149594	786491	ATAT1	GO:0005856
ENSBTAG00000007520	ARS-BFGL-NGS-109395	24	22194158	510159	MAPRE2	GO:0005856
ENSBTAG00000007583	ARS-BFGL-NGS-111247	19	42425855	404111	KRT14	GO:0005856
ENSBTAG00000008403	ARS-BFGL-NGS-66243	24	35530139	785911	ROCK1	GO:0005856
ENSBTAG00000008747	ARS-BFGL-NGS-15454	19	51478494	100852322	DCXR	GO:0005856
ENSBTAG00000009327	Hapmap39031-BTA-59776	25	27847889	524980	SEPT14	GO:0005856
ENSBTAG00000010073	ARS-BFGL-NGS-31909	19	20811074	NA	FLOT2	GO:0005856
ENSBTAG00000010103	Hapmap28049-BTA-148967	10	43956417	767615	TRIM9	GO:0005856
ENSBTAG00000011851	ARS-BFGL-NGS-27841	9	39166940	527263	FYN	GO:0005856
ENSBTAG00000012638	Hapmap58478-rs29015763	3	17160057	282467	S100A12	GO:0005856
ENSBTAG00000012640	Hapmap58478-rs29015763	3	17160057	616818	S100A8	GO:0005856
ENSBTAG00000013336	ARS-BFGL-NGS-112106	13	76371179	615264	EYA2	GO:0005856
ENSBTAG00000013353	ARS-BFGL-NGS-117714	18	65768024	534170	ZNF274	GO:0005856
ENSBTAG00000013676	Hapmap40963-BTA-36933	11	26095067	507311	DYNC2LI1	GO:0005856
ENSBTAG00000014334	ARS-BFGL-NGS-117202	10	80181163	514402	ZFYVE26	GO:0005856
ENSBTAG00000014809	BTB-00315902	7	64414652	327685	ANXA6	GO:0005856
ENSBTAG00000015414	ARS-BFGL-NGS-81178	19	50547082	281515	TBCD	GO:0005856
ENSBTAG00000015639	ARS-BFGL-NGS-31909	19	20811074	523344	ERAL1	GO:0005856
ENSBTAG00000016627	BTA-17225-no-rs	9	40588423	531488	WASF1	GO:0005856
ENSBTAG00000017183	ARS-BFGL-NGS-75783	27	14768736	538516	PDLIM3	GO:0005856
ENSBTAG00000017411	Hapmap43909-BTA-68300	3	67474440	613448	AK5	GO:0005856
ENSBTAG00000018071	Hapmap41612-BTA-66863	3	19693073	505645	TMOD4	GO:0005856
ENSBTAG00000018255	ARS-BFGL-NGS-66716	10	81040939	524770	ACTN1	GO:0005856
ENSBTAG00000018691	BTA-98454-no-rs	28	2181928	781044	RHOU	GO:0005856
ENSBTAG00000020031	Hapmap54103-rs29010895	6	38042011	530393	PKD2	GO:0005856
ENSBTAG00000020148	ARS-BFGL-NGS-116296	8	17045980	280939	TEK	GO:0005856
ENSBTAG00000021067	ARS-BFGL-NGS-32553	26	22977848	514371	ACTR1B	GO:0005856
ENSBTAG00000021190	BTA-57730-no-rs	24	29231157	281062	CDH2	GO:0005856
ENSBTAG00000021632	ARS-BFGL-NGS-69316	8	8953354	281312	MSRA	GO:0005856
ENSBTAG00000021935	UA-IFASA-8854	11	49473033	535421	ELMOD3	GO:0005856
ENSBTAG00000030258	ARS-BFGL-NGS-17479	5	109912860	511099	CDC42EP1	GO:0005856
ENSBTAG00000034430	ARS-BFGL-NGS-109905	27	14736506	523361	C4orf47	GO:0005856
ENSBTAG00000047582	Hapmap39945-BTA-75021	5	110566595	NA	CSNK1E	GO:0005856
ENSBTAG00000048271	ARS-BFGL-NGS-627	5	109734406	532244	MICAL3	GO:0005856
ENSBTAG00000004643	Hapmap43626-BTA-58917	4	88834366	281577	WASL	GO:0015629
ENSBTAG00000010073	ARS-BFGL-NGS-31909	19	20811074	NA	FLOT2	GO:0015629
ENSBTAG00000011851	ARS-BFGL-NGS-27841	9	39166940	527263	FYN	GO:0015629
ENSBTAG00000014809	BTB-00315902	7	64414652	327685	ANXA6	GO:0015629
ENSBTAG00000015639	ARS-BFGL-NGS-31909	19	20811074	523344	ERAL1	GO:0015629
ENSBTAG00000017183	ARS-BFGL-NGS-75783	27	14768736	538516	PDLIM3	GO:0015629
ENSBTAG00000018071	Hapmap41612-BTA-66863	3	19693073	505645	TMOD4	GO:0015629
ENSBTAG00000018255	ARS-BFGL-NGS-66716	10	81040939	524770	ACTN1	GO:0015629
ENSBTAG00000018691	BTA-98454-no-rs	28	2181928	781044	RHOU	GO:0015629
ENSBTAG00000020031	Hapmap54103-rs29010895	6	38042011	530393	PKD2	GO:0015629
ENSBTAG00000020148	ARS-BFGL-NGS-116296	8	17045980	280939	TEK	GO:0015629
ENSBTAG00000021067	ARS-BFGL-NGS-32553	26	22977848	514371	ACTR1B	GO:0015629
ENSBTAG00000021190	BTA-57730-no-rs	24	29231157	281062	CDH2	GO:0015629
ENSBTAG00000021632	ARS-BFGL-NGS-69316	8	8953354	281312	MSRA	GO:0015629
ENSBTAG00000030258	ARS-BFGL-NGS-17479	5	109912860	511099	CDC42EP1	GO:0015629

## Sheet: GO_17_1c9
category	q	numDEInCat	numInCat	term	ontology
GO:0046777	6.60573e-06	8	17	protein autophosphorylation	BP
Gene	Name	Chromosome	Location	EntrezID	SYMBOL	category
ENSBTAG00000000396	Hapmap58169-rs29027007	23	11067172	281402	PIM1	GO:0046777
ENSBTAG00000002699	Hapmap31616-BTC-042811	6	71873004	280832	KIT	GO:0046777
ENSBTAG00000003257	ARS-BFGL-NGS-7199	13	74078322	514886	STK4	GO:0046777
ENSBTAG00000007304	ARS-BFGL-NGS-97820	21	34442931	505499	CLK3	GO:0046777
ENSBTAG00000011851	ARS-BFGL-NGS-27841	9	39166940	527263	FYN	GO:0046777
ENSBTAG00000012653	ARS-BFGL-NGS-105631	4	77697936	525416	CAMK2B	GO:0046777
ENSBTAG00000012667	UA-IFASA-6955	28	29913288	282162	CAMK2G	GO:0046777
ENSBTAG00000017103	BTB-01187109	1	82436081	505369	MAP3K13	GO:0046777

## Sheet: GO_18_1c9
category	q	numDEInCat	numInCat	term	ontology
GO:0046777	1.07788e-05	8	17	protein autophosphorylation	BP
Gene	Name	Chromosome	Location	EntrezID	SYMBOL	category
ENSBTAG00000000396	Hapmap58169-rs29027007	23	11067172	281402	PIM1	GO:0046777
ENSBTAG00000002699	Hapmap31616-BTC-042811	6	71873004	280832	KIT	GO:0046777
ENSBTAG00000007304	ARS-BFGL-NGS-97820	21	34442931	505499	CLK3	GO:0046777
ENSBTAG00000011851	ARS-BFGL-NGS-27841	9	39166940	527263	FYN	GO:0046777
ENSBTAG00000011910	BTB-02091993	15	44584661	528309	STK33	GO:0046777
ENSBTAG00000012653	ARS-BFGL-NGS-43041	4	77762822	525416	CAMK2B	GO:0046777
ENSBTAG00000012667	ARS-BFGL-NGS-77400	28	29939938	282162	CAMK2G	GO:0046777
ENSBTAG00000020148	ARS-BFGL-NGS-116296	8	17045980	280939	TEK	GO:0046777

## Sheet: GO_18_1c12
category	q	numDEInCat	numInCat	term	ontology
GO:0045095	3.66769e-07	8	12	keratin filament	CC
GO:0005882	3.98665e-06	10	24	intermediate filament	CC
GO:0045111	8.33931e-06	11	31	intermediate filament cytoskeleton	CC
Gene	Name	Chromosome	Location	EntrezID	SYMBOL	category
ENSBTAG00000000836	ARS-BFGL-NGS-34153	5	27214378	281269	KRT8	GO:0045095
ENSBTAG00000006739	Hapmap39353-BTA-73120	5	27777281	540204	KRT81	GO:0045095
ENSBTAG00000007204	Hapmap47087-BTA-73116	5	27898166	522400	KRT80	GO:0045095
ENSBTAG00000012676	ARS-BFGL-NGS-34254	5	27287454	508202	KRT79	GO:0045095
ENSBTAG00000016121	ARS-BFGL-NGS-113311	5	27633265	539683	KRT75	GO:0045095
ENSBTAG00000016165	ARS-USMARC-Parent-DQ500958-no-rs	5	27825118	535697	KRT7	GO:0045095
ENSBTAG00000018610	ARS-BFGL-NGS-105691	1	146011363	783717	KRTAP12-2	GO:0045095
ENSBTAG00000047515	Hapmap54629-rs29021711	19	41834850	768045	KRTAP3-3	GO:0045095
ENSBTAG00000000836	ARS-BFGL-NGS-34153	5	27214378	281269	KRT8	GO:0005882
ENSBTAG00000006739	Hapmap39353-BTA-73120	5	27777281	540204	KRT81	GO:0005882
ENSBTAG00000007204	Hapmap47087-BTA-73116	5	27898166	522400	KRT80	GO:0005882
ENSBTAG00000012676	ARS-BFGL-NGS-34254	5	27287454	508202	KRT79	GO:0005882
ENSBTAG00000016121	ARS-BFGL-NGS-113311	5	27633265	539683	KRT75	GO:0005882
ENSBTAG00000016165	ARS-USMARC-Parent-DQ500958-no-rs	5	27825118	535697	KRT7	GO:0005882
ENSBTAG00000017408	Hapmap54629-rs29021711	19	41834850	538611	KRT40	GO:0005882
ENSBTAG00000017685	ARS-BFGL-NGS-82930	19	42636853	445543	JUP	GO:0005882
ENSBTAG00000018610	ARS-BFGL-NGS-105691	1	146011363	783717	KRTAP12-2	GO:0005882
ENSBTAG00000047515	Hapmap54629-rs29021711	19	41834850	768045	KRTAP3-3	GO:0005882
ENSBTAG00000000836	ARS-BFGL-NGS-34153	5	27214378	281269	KRT8	GO:0045111
ENSBTAG00000006533	ARS-BFGL-NGS-103807	13	60266373	526612	NSFL1C	GO:0045111
ENSBTAG00000006739	Hapmap39353-BTA-73120	5	27777281	540204	KRT81	GO:0045111
ENSBTAG00000007204	Hapmap47087-BTA-73116	5	27898166	522400	KRT80	GO:0045111
ENSBTAG00000012676	ARS-BFGL-NGS-34254	5	27287454	508202	KRT79	GO:0045111
ENSBTAG00000016121	ARS-BFGL-NGS-113311	5	27633265	539683	KRT75	GO:0045111
ENSBTAG00000016165	ARS-USMARC-Parent-DQ500958-no-rs	5	27825118	535697	KRT7	GO:0045111
ENSBTAG00000017408	Hapmap54629-rs29021711	19	41834850	538611	KRT40	GO:0045111
ENSBTAG00000017685	ARS-BFGL-NGS-82930	19	42636853	445543	JUP	GO:0045111
ENSBTAG00000018610	ARS-BFGL-NGS-105691	1	146011363	783717	KRTAP12-2	GO:0045111
ENSBTAG00000047515	Hapmap54629-rs29021711	19	41834850	768045	KRTAP3-3	GO:0045111

## Sheet: GO_18_2t11c15
category	q	numDEInCat	numInCat	term	ontology
GO:0016192	1.57443e-05	33	213	vesicle-mediated transport	BP
Gene	Name	Chromosome	Location	EntrezID	SYMBOL	category
ENSBTAG00000000597	Hapmap60697-rs29009870	1	18188932	282009	TMPRSS15	GO:0016192
ENSBTAG00000000810	ARS-BFGL-NGS-40742	7	4247661	338085	COPE	GO:0016192
ENSBTAG00000001057	Hapmap57211-rs29026125	5	114290454	532778	ARFGAP3	GO:0016192
ENSBTAG00000001407	ARS-BFGL-NGS-4300	21	21703503	508867	AP3S2	GO:0016192
ENSBTAG00000001592	ARS-BFGL-NGS-112113	4	117934757	511899	INSIG1	GO:0016192
ENSBTAG00000002014	ARS-BFGL-NGS-61625	10	45941254	512029	SNX1	GO:0016192
ENSBTAG00000002634	ARS-BFGL-NGS-28703	22	50562087	532459	TMEM115	GO:0016192
ENSBTAG00000004318	ARS-BFGL-NGS-19440	26	23549756	540040	ARL3	GO:0016192
ENSBTAG00000007306	ARS-BFGL-NGS-118577	20	20489335	338100	RAB3C	GO:0016192
ENSBTAG00000007705	ARS-BFGL-NGS-30020	24	35692688	504741	COLEC12	GO:0016192
ENSBTAG00000007939	DPI-55	1	35014129	615954	CHMP2B	GO:0016192
ENSBTAG00000008338	Hapmap32862-BTA-159304	13	1633474	287026	PLCB1	GO:0016192
ENSBTAG00000010223	ARS-BFGL-NGS-110506	5	105152085	532393	NTF3	GO:0016192
ENSBTAG00000011623	UA-IFASA-6593	19	10920596	508631	VMP1	GO:0016192
ENSBTAG00000013362	ARS-BFGL-NGS-92758	7	16452033	511691	DNM2	GO:0016192
ENSBTAG00000013367	BTB-01676489	3	106611961	281421	PPT1	GO:0016192
ENSBTAG00000013730	UA-IFASA-7742	29	38015000	280745	CD5	GO:0016192
ENSBTAG00000014349	ARS-BFGL-NGS-5136	7	44901489	507447	RNF126	GO:0016192
ENSBTAG00000015479	ARS-BFGL-NGS-16241	29	43948092	613442	ZFPL1	GO:0016192
ENSBTAG00000015527	BTB-00740579	19	17737370	104968595	MYO1D	GO:0016192
ENSBTAG00000016199	Hapmap55701-rs29018719	7	71412946	538540	CLINT1	GO:0016192
ENSBTAG00000017028	BTB-01428873	6	92309468	317724	USO1	GO:0016192
ENSBTAG00000017075	ARS-BFGL-NGS-1323	25	34072990	788566	STX1A	GO:0016192
ENSBTAG00000017424	Hapmap49963-BTA-33040	13	58502479	326580	VAPB	GO:0016192
ENSBTAG00000017815	ARS-BFGL-NGS-6269	19	29411883	613567	STX8	GO:0016192
ENSBTAG00000020760	UA-IFASA-6850	17	74256192	532261	SNAP29	GO:0016192
ENSBTAG00000020764	ARS-BFGL-NGS-54341	7	45162340	539019	CNN2	GO:0016192
ENSBTAG00000021131	ARS-BFGL-NGS-101317	8	78599915	528135	HNRNPK	GO:0016192
ENSBTAG00000021318	Hapmap41010-BTA-52085	21	34121218	508510	SCAMP5	GO:0016192
ENSBTAG00000022699	ARS-BFGL-NGS-26943	22	17831641	615310	CAV3	GO:0016192
ENSBTAG00000031998	BTB-00741582	19	27251398	511671	CXCL16	GO:0016192
ENSBTAG00000034693	BTB-00219093	5	9015235	281511	SYT1	GO:0016192
ENSBTAG00000048271	ARS-BFGL-NGS-627	5	109734406	532244	MICAL3	GO:0016192

## Sheet: KEGG_C10
category	description	q	numDEInCat	numInCat
4912	GnRH signaling pathway	5.83748e-05	15	64
4730	Long-term depression	6.5816e-05	12	44
4010	MAPK signaling pathway	0.00015784	27	170
5216	Thyroid cancer	0.000311224	6	14
5014	Amyotrophic lateral sclerosis (ALS)	0.00100618	8	29
Gene	Name	Chromosome	Location	EntrezID	SYMBOL	keggcategory
ENSBTAG00000000164	BTB-00357792	8	73715997	768325	GNRH1	4912
ENSBTAG00000001609	ARS-BFGL-NGS-112885	19	61806709	100849300	MAP2K6	4912
ENSBTAG00000002313	UA-IFASA-7801	5	83492863	281878	ITPR2	4912
ENSBTAG00000008338	BTB-01141770	13	777430	287026	PLCB1	4912
ENSBTAG00000009778	ARS-BFGL-NGS-72008	5	85160180	541140	KRAS	4912
ENSBTAG00000010007	ARS-BFGL-NGS-44232	23	10026534	535327	MAPK13	4912
ENSBTAG00000010639	ARS-BFGL-NGS-70183	7	17913294	NA	MAP2K7	4912
ENSBTAG00000010660	ARS-BFGL-NGS-33782	5	109208650	NA	CACNA1C	4912
ENSBTAG00000011628	BTB-01191987	22	998048	407217	EGFR	4912
ENSBTAG00000012217	ARS-BFGL-NGS-110442	2	133112506	541294	PLA2G2F	4912
ENSBTAG00000013298	ARS-BFGL-NGS-30006	16	69475845	525072	PLA2G4A	4912
ENSBTAG00000014600	UA-IFASA-7013	14	10994069	535017	ADCY8	4912
ENSBTAG00000016877	ARS-BFGL-NGS-110442	2	133112506	NA	PLA2G2C	4912
ENSBTAG00000017490	BTA-44267-no-rs	1	96677750	514554	PLD1	4912
ENSBTAG00000020783	ARS-BFGL-NGS-44232	23	10026534	534492	MAPK14	4912
ENSBTAG00000002313	UA-IFASA-7801	5	83492863	281878	ITPR2	4730
ENSBTAG00000003794	ARS-BFGL-NGS-64156	18	24359982	NA	GNAO1	4730
ENSBTAG00000003840	BTB-01818770	17	44485292	282433	GUCY1B3	4730
ENSBTAG00000004775	ARS-BFGL-NGS-12835	17	42892776	614283	GRIA2	4730
ENSBTAG00000005800	BTA-97930-no-rs	7	66981407	529618	GRIA1	4730
ENSBTAG00000008338	BTB-01141770	13	777430	287026	PLCB1	4730
ENSBTAG00000009778	ARS-BFGL-NGS-72008	5	85160180	541140	KRAS	4730
ENSBTAG00000012217	ARS-BFGL-NGS-110442	2	133112506	541294	PLA2G2F	4730
ENSBTAG00000013298	ARS-BFGL-NGS-30006	16	69475845	525072	PLA2G4A	4730
ENSBTAG00000016877	ARS-BFGL-NGS-110442	2	133112506	NA	PLA2G2C	4730
ENSBTAG00000018404	BTA-113587-no-rs	26	7799706	282004	PRKG1	4730
ENSBTAG00000021761	ARS-BFGL-NGS-76618	4	104909380	NA	BRAF	4730
ENSBTAG00000000218	ARS-BFGL-NGS-11874	10	14388574	100295732	MAP2K5	4010
ENSBTAG00000001321	ARS-USMARC-Parent-AY851162-no-rs	11	46411100	281251	IL1B	4010
ENSBTAG00000001530	ARS-BFGL-NGS-29678	26	22383645	326284	FGF8	4010
ENSBTAG00000001609	ARS-BFGL-NGS-112885	19	61806709	100849300	MAP2K6	4010
ENSBTAG00000003257	ARS-BFGL-NGS-116438	13	74109992	514886	STK4	4010
ENSBTAG00000007084	ARS-BFGL-NGS-116240	19	45560806	508367	MAP3K14	4010
ENSBTAG00000009778	ARS-BFGL-NGS-72008	5	85160180	541140	KRAS	4010
ENSBTAG00000010007	ARS-BFGL-NGS-44232	23	10026534	535327	MAPK13	4010
ENSBTAG00000010279	UA-IFASA-7392	19	14121650	507294	DUSP14	4010
ENSBTAG00000010349	ARS-BFGL-NGS-27190	11	46340701	281250	IL1A	4010
ENSBTAG00000010639	ARS-BFGL-NGS-70183	7	17913294	NA	MAP2K7	4010
ENSBTAG00000010647	Hapmap60592-rs29025478	8	79660034	505824	NTRK2	4010
ENSBTAG00000010660	ARS-BFGL-NGS-33782	5	109208650	NA	CACNA1C	4010
ENSBTAG00000010785	UA-IFASA-8209	26	10745683	282488	FAS	4010
ENSBTAG00000011628	BTB-01191987	22	998048	407217	EGFR	4010
ENSBTAG00000012217	ARS-BFGL-NGS-110442	2	133112506	541294	PLA2G2F	4010
ENSBTAG00000013298	ARS-BFGL-NGS-30006	16	69475845	525072	PLA2G4A	4010
ENSBTAG00000016442	BTB-00465155	11	21704414	507624	MAP4K3	4010
ENSBTAG00000016877	ARS-BFGL-NGS-110442	2	133112506	NA	PLA2G2C	4010
ENSBTAG00000017103	ARS-BFGL-NGS-50379	1	82292403	505369	MAP3K13	4010
ENSBTAG00000019832	ARS-BFGL-NGS-23411	22	5183409	535376	TGFBR2	4010
ENSBTAG00000020485	BTA-37105-no-rs	15	55254553	281637	ARRB1	4010
ENSBTAG00000020783	ARS-BFGL-NGS-44232	23	10026534	534492	MAPK14	4010
ENSBTAG00000020887	ARS-BFGL-NGS-13455	16	64116934	353113	CACNA1E	4010
ENSBTAG00000021761	ARS-BFGL-NGS-76618	4	104909380	NA	BRAF	4010
ENSBTAG00000022927	ARS-BFGL-NGS-15454	19	51478494	619066	RAC3	4010
ENSBTAG00000044208	Hapmap51273-BTA-62638	27	24832786	540380	DUSP4	4010
ENSBTAG00000006844	Hapmap40237-BTA-122861	6	18399373	535399	LEF1	5216
ENSBTAG00000009778	ARS-BFGL-NGS-72008	5	85160180	541140	KRAS	5216
ENSBTAG00000016801	BTA-121571-no-rs	3	3634590	509500	RXRG	5216
ENSBTAG00000019354	ARS-BFGL-NGS-113289	11	46819460	534661	PAX8	5216
ENSBTAG00000019565	ARS-BFGL-NGS-98430	28	44421318	525329	NCOA4	5216
ENSBTAG00000021761	ARS-BFGL-NGS-76618	4	104909380	NA	BRAF	5216
ENSBTAG00000000219	ARS-BFGL-NGS-104787	5	96581874	537804	GRIN2B	5014
ENSBTAG00000001609	ARS-BFGL-NGS-112885	19	61806709	100849300	MAP2K6	5014
ENSBTAG00000001781	Hapmap36162-SCAFFOLD261827_5746	18	53013208	510219	Tom40A	5014
ENSBTAG00000004775	ARS-BFGL-NGS-12835	17	42892776	614283	GRIA2	5014
ENSBTAG00000005800	BTA-97930-no-rs	7	66981407	529618	GRIA1	5014
ENSBTAG00000010007	ARS-BFGL-NGS-44232	23	10026534	535327	MAPK13	5014
ENSBTAG00000018854	BTB-00001074	1	3116101	281495	SOD1L1	5014
ENSBTAG00000020783	ARS-BFGL-NGS-44232	23	10026534	534492	MAPK14	5014

## Sheet: KEGG_C11
category	description	q	numDEInCat	numInCat
5223	Non-small cell lung cancer	4.01041e-06	11	34
4720	Long-term potentiation	4.77834e-06	12	41
4730	Long-term depression	6.04573e-05	11	44
Gene	Name	Chromosome	Location	EntrezID	SYMBOL	keggcategory
ENSBTAG00000001061	ARS-BFGL-NGS-32846	19	63560230	NA	PRKCA	5223
ENSBTAG00000003257	ARS-BFGL-NGS-7199	13	74078322	514886	STK4	5223
ENSBTAG00000004514	ARS-BFGL-NGS-7161	22	57144652	NA	RAF1	5223
ENSBTAG00000009778	ARS-BFGL-NGS-72008	5	85160180	541140	KRAS	5223
ENSBTAG00000014400	ARS-BFGL-NGS-2341	2	129947923	NA	E2F2	5223
ENSBTAG00000014418	ARS-BFGL-NGS-39645	22	41417926	692183	FHIT	5223
ENSBTAG00000017788	Hapmap60111-rs29017285	16	34295245	100137872	AKT3	5223
ENSBTAG00000020921	ARS-BFGL-NGS-94143	25	21779048	282325	PRKCB	5223
ENSBTAG00000034436	ARS-BFGL-NGS-23131	25	2060211	100138102	PDPK1	5223
ENSBTAG00000044023	BTA-00702-no-rs	4	10000800	511754	CDK6	5223
ENSBTAG00000045748	ARS-BFGL-NGS-7161	22	57144652	NA		5223
ENSBTAG00000000219	Hapmap51915-BTA-74618	5	96479969	537804	GRIN2B	4720
ENSBTAG00000001061	ARS-BFGL-NGS-32846	19	63560230	NA	PRKCA	4720
ENSBTAG00000002313	Hapmap51303-BTA-74377	5	83790390	281878	ITPR2	4720
ENSBTAG00000004514	ARS-BFGL-NGS-7161	22	57144652	NA	RAF1	4720
ENSBTAG00000005800	ARS-BFGL-NGS-39972	7	67011046	529618	GRIA1	4720
ENSBTAG00000008338	ARS-BFGL-NGS-115902	13	1559165	287026	PLCB1	4720
ENSBTAG00000009778	ARS-BFGL-NGS-72008	5	85160180	541140	KRAS	4720
ENSBTAG00000010660	ARS-BFGL-NGS-14293	5	109229225	NA	CACNA1C	4720
ENSBTAG00000014609	BTA-74670-no-rs	5	9437669	538606	PPP1R12A	4720
ENSBTAG00000016005	BTB-01427403	6	24827452	286852	PPP3CA	4720
ENSBTAG00000020921	ARS-BFGL-NGS-94143	25	21779048	282325	PRKCB	4720
ENSBTAG00000045748	ARS-BFGL-NGS-7161	22	57144652	NA		4720
ENSBTAG00000001061	ARS-BFGL-NGS-32846	19	63560230	NA	PRKCA	4730
ENSBTAG00000002023	ARS-BFGL-BAC-35984	17	60094033	NA	NOS1	4730
ENSBTAG00000002313	Hapmap51303-BTA-74377	5	83790390	281878	ITPR2	4730
ENSBTAG00000004514	ARS-BFGL-NGS-7161	22	57144652	NA	RAF1	4730
ENSBTAG00000005800	ARS-BFGL-NGS-39972	7	67011046	529618	GRIA1	4730
ENSBTAG00000008338	ARS-BFGL-NGS-115902	13	1559165	287026	PLCB1	4730
ENSBTAG00000009778	ARS-BFGL-NGS-72008	5	85160180	541140	KRAS	4730
ENSBTAG00000013298	ARS-BFGL-NGS-30006	16	69475845	525072	PLA2G4A	4730
ENSBTAG00000018404	BTB-01078268	26	7846224	282004	PRKG1	4730
ENSBTAG00000020921	ARS-BFGL-NGS-94143	25	21779048	282325	PRKCB	4730
ENSBTAG00000045748	ARS-BFGL-NGS-7161	22	57144652	NA		4730

## Sheet: KEGG_C12
category	description	q	numDEInCat	numInCat
4010	MAPK signaling pathway	0.00045696	25	170
4720	Long-term potentiation	0.000494176	10	41
4912	GnRH signaling pathway	0.000516295	13	64
5014	Amyotrophic lateral sclerosis (ALS)	0.000746717	8	29
5332	Graft-versus-host disease	0.000830422	6	17
4940	Type I diabetes mellitus	0.000840789	7	23
4730	Long-term depression	0.000898985	10	44
Gene	Name	Chromosome	Location	EntrezID	SYMBOL	keggcategory
ENSBTAG00000000218	ARS-BFGL-NGS-11874	10	14388574	100295732	MAP2K5	4010
ENSBTAG00000000317	ARS-BFGL-NGS-28379	15	76825757	524806	MAPK8IP1	4010
ENSBTAG00000001061	ARS-BFGL-NGS-32846	19	63560230	NA	PRKCA	4010
ENSBTAG00000001321	ARS-USMARC-Parent-AY851162-no-rs	11	46411100	281251	IL1B	4010
ENSBTAG00000001530	ARS-BFGL-NGS-29678	26	22383645	326284	FGF8	4010
ENSBTAG00000001609	ARS-BFGL-NGS-112885	19	61806709	100849300	MAP2K6	4010
ENSBTAG00000003257	ARS-BFGL-NGS-116438	13	74109992	514886	STK4	4010
ENSBTAG00000007084	ARS-BFGL-NGS-116240	19	45560806	508367	MAP3K14	4010
ENSBTAG00000007882	ARS-BFGL-NGS-82968	11	105182939	282410	CACNA1B	4010
ENSBTAG00000009778	ARS-BFGL-NGS-72008	5	85160180	541140	KRAS	4010
ENSBTAG00000010007	ARS-BFGL-NGS-44232	23	10026534	535327	MAPK13	4010
ENSBTAG00000010279	UA-IFASA-7392	19	14121650	507294	DUSP14	4010
ENSBTAG00000010349	ARS-BFGL-NGS-27190	11	46340701	281250	IL1A	4010
ENSBTAG00000010639	ARS-BFGL-NGS-70183	7	17913294	NA	MAP2K7	4010
ENSBTAG00000010660	ARS-BFGL-NGS-28067	5	109252813	NA	CACNA1C	4010
ENSBTAG00000010785	UA-IFASA-8209	26	10745683	282488	FAS	4010
ENSBTAG00000011628	ARS-BFGL-NGS-36565	22	1035792	407217	EGFR	4010
ENSBTAG00000013298	ARS-BFGL-NGS-30006	16	69475845	525072	PLA2G4A	4010
ENSBTAG00000016442	BTB-00465155	11	21704414	507624	MAP4K3	4010
ENSBTAG00000020485	BTA-37105-no-rs	15	55254553	281637	ARRB1	4010
ENSBTAG00000020783	ARS-BFGL-NGS-44232	23	10026534	534492	MAPK14	4010
ENSBTAG00000020887	ARS-BFGL-NGS-13455	16	64116934	353113	CACNA1E	4010
ENSBTAG00000021761	ARS-BFGL-NGS-76618	4	104909380	NA	BRAF	4010
ENSBTAG00000022927	ARS-BFGL-NGS-15454	19	51478494	619066	RAC3	4010
ENSBTAG00000044208	Hapmap51273-BTA-62638	27	24832786	540380	DUSP4	4010
ENSBTAG00000000219	ARS-BFGL-NGS-104787	5	96581874	537804	GRIN2B	4720
ENSBTAG00000001061	ARS-BFGL-NGS-32846	19	63560230	NA	PRKCA	4720
ENSBTAG00000002313	UA-IFASA-7801	5	83492863	281878	ITPR2	4720
ENSBTAG00000004775	ARS-BFGL-NGS-12835	17	42892776	614283	GRIA2	4720
ENSBTAG00000005800	BTA-97930-no-rs	7	66981407	529618	GRIA1	4720
ENSBTAG00000008338	BTB-01141770	13	777430	287026	PLCB1	4720
ENSBTAG00000009778	ARS-BFGL-NGS-72008	5	85160180	541140	KRAS	4720
ENSBTAG00000010660	ARS-BFGL-NGS-28067	5	109252813	NA	CACNA1C	4720
ENSBTAG00000014600	UA-IFASA-7013	14	10994069	535017	ADCY8	4720
ENSBTAG00000021761	ARS-BFGL-NGS-76618	4	104909380	NA	BRAF	4720
ENSBTAG00000001609	ARS-BFGL-NGS-112885	19	61806709	100849300	MAP2K6	4912
ENSBTAG00000002313	UA-IFASA-7801	5	83492863	281878	ITPR2	4912
ENSBTAG00000008338	BTB-01141770	13	777430	287026	PLCB1	4912
ENSBTAG00000009778	ARS-BFGL-NGS-72008	5	85160180	541140	KRAS	4912
ENSBTAG00000010007	ARS-BFGL-NGS-44232	23	10026534	535327	MAPK13	4912
ENSBTAG00000010639	ARS-BFGL-NGS-70183	7	17913294	NA	MAP2K7	4912
ENSBTAG00000010660	ARS-BFGL-NGS-28067	5	109252813	NA	CACNA1C	4912
ENSBTAG00000011628	ARS-BFGL-NGS-36565	22	1035792	407217	EGFR	4912
ENSBTAG00000013298	ARS-BFGL-NGS-30006	16	69475845	525072	PLA2G4A	4912
ENSBTAG00000014600	UA-IFASA-7013	14	10994069	535017	ADCY8	4912
ENSBTAG00000017490	BTA-44267-no-rs	1	96677750	514554	PLD1	4912
ENSBTAG00000018705	ARS-BFGL-NGS-65485	11	74414798	535603	ADCY3	4912
ENSBTAG00000020783	ARS-BFGL-NGS-44232	23	10026534	534492	MAPK14	4912
ENSBTAG00000000219	ARS-BFGL-NGS-104787	5	96581874	537804	GRIN2B	5014
ENSBTAG00000001609	ARS-BFGL-NGS-112885	19	61806709	100849300	MAP2K6	5014
ENSBTAG00000004775	ARS-BFGL-NGS-12835	17	42892776	614283	GRIA2	5014
ENSBTAG00000005800	BTA-97930-no-rs	7	66981407	529618	GRIA1	5014
ENSBTAG00000010007	ARS-BFGL-NGS-44232	23	10026534	535327	MAPK13	5014
ENSBTAG00000018854	BTB-00001074	1	3116101	281495	SOD1L1	5014
ENSBTAG00000020783	ARS-BFGL-NGS-44232	23	10026534	534492	MAPK14	5014
ENSBTAG00000024928	BTB-01567754	16	42411339	338033	TNFRSF1B	5014
ENSBTAG00000001008	Hapmap47897-BTA-25453	28	26925887	369025	PRF1	5332
ENSBTAG00000001321	ARS-USMARC-Parent-AY851162-no-rs	11	46411100	281251	IL1B	5332
ENSBTAG00000006490	ARS-USMARC-Parent-AY929334-no-rs	23	7219975	525727	HLA-DOA	5332
ENSBTAG00000010349	ARS-BFGL-NGS-27190	11	46340701	281250	IL1A	5332
ENSBTAG00000010785	UA-IFASA-8209	26	10745683	282488	FAS	5332
ENSBTAG00000015730	ARS-USMARC-Parent-AY929334-no-rs	23	7219975	NA	HLA-DMA	5332
ENSBTAG00000001008	Hapmap47897-BTA-25453	28	26925887	369025	PRF1	4940
ENSBTAG00000001321	ARS-USMARC-Parent-AY851162-no-rs	11	46411100	281251	IL1B	4940
ENSBTAG00000006490	ARS-USMARC-Parent-AY929334-no-rs	23	7219975	525727	HLA-DOA	4940
ENSBTAG00000010349	ARS-BFGL-NGS-27190	11	46340701	281250	IL1A	4940
ENSBTAG00000010785	UA-IFASA-8209	26	10745683	282488	FAS	4940
ENSBTAG00000015730	ARS-USMARC-Parent-AY929334-no-rs	23	7219975	NA	HLA-DMA	4940
ENSBTAG00000016514	ARS-BFGL-NGS-111865	17	648337	280753	CPE	4940
ENSBTAG00000001061	ARS-BFGL-NGS-32846	19	63560230	NA	PRKCA	4730
ENSBTAG00000002313	UA-IFASA-7801	5	83492863	281878	ITPR2	4730
ENSBTAG00000003840	BTB-01818770	17	44485292	282433	GUCY1B3	4730
ENSBTAG00000004775	ARS-BFGL-NGS-12835	17	42892776	614283	GRIA2	4730
ENSBTAG00000005800	BTA-97930-no-rs	7	66981407	529618	GRIA1	4730
ENSBTAG00000008338	BTB-01141770	13	777430	287026	PLCB1	4730
ENSBTAG00000009778	ARS-BFGL-NGS-72008	5	85160180	541140	KRAS	4730
ENSBTAG00000013298	ARS-BFGL-NGS-30006	16	69475845	525072	PLA2G4A	4730
ENSBTAG00000018404	BTA-113587-no-rs	26	7799706	282004	PRKG1	4730
ENSBTAG00000021761	ARS-BFGL-NGS-76618	4	104909380	NA	BRAF	4730

## Sheet: C13iso
category	description	q	numDEInCat	numInCat
4720	Long-term potentiation	1.56226e-05	12	41
4020	Calcium signaling pathway	0.000192759	20	118
4916	Melanogenesis	0.000575672	13	66
Gene	Name	Chromosome	Location	EntrezID	SYMBOL	keggcategory
ENSBTAG00000001061	ARS-BFGL-NGS-32846	19	63560230	NA	PRKCA	4720
ENSBTAG00000002313	UA-IFASA-7801	5	83492863	281878	ITPR2	4720
ENSBTAG00000008338	Hapmap47208-BTA-15912	13	1299992	287026	PLCB1	4720
ENSBTAG00000009778	ARS-BFGL-NGS-72008	5	85160180	541140	KRAS	4720
ENSBTAG00000010907	ARS-USMARC-666	5	25643874	NA	PPP1R1A	4720
ENSBTAG00000012653	ARS-BFGL-NGS-43041	4	77762822	525416	CAMK2B	4720
ENSBTAG00000012667	ARS-BFGL-NGS-75505	28	29878267	282162	CAMK2G	4720
ENSBTAG00000014463	ARS-BFGL-NGS-83035	6	13085315	532713	CAMK2D	4720
ENSBTAG00000014600	Hapmap54453-rs29015999	14	10812434	535017	ADCY8	4720
ENSBTAG00000014710	ARS-BFGL-NGS-40213	3	31775531	282031	RAP1A	4720
ENSBTAG00000016005	ARS-BFGL-NGS-21278	6	25033485	286852	PPP3CA	4720
ENSBTAG00000026403	ARS-BFGL-NGS-41468	25	3172211	505453	CREBBP	4720
ENSBTAG00000001061	ARS-BFGL-NGS-32846	19	63560230	NA	PRKCA	4020
ENSBTAG00000002313	UA-IFASA-7801	5	83492863	281878	ITPR2	4020
ENSBTAG00000004337	ARS-USMARC-666	5	25643874	281970	PDE1B	4020
ENSBTAG00000007169	ARS-BFGL-NGS-14187	19	25165920	NA	P2RX1	4020
ENSBTAG00000007882	ARS-BFGL-NGS-17264	11	105391422	282410	CACNA1B	4020
ENSBTAG00000008338	Hapmap47208-BTA-15912	13	1299992	287026	PLCB1	4020
ENSBTAG00000010026	BTB-00850807	22	48063014	408013	CACNA1D	4020
ENSBTAG00000012100	Hapmap47793-BTA-97444	2	14360005	281969	PDE1A	4020
ENSBTAG00000012653	ARS-BFGL-NGS-43041	4	77762822	525416	CAMK2B	4020
ENSBTAG00000012667	ARS-BFGL-NGS-75505	28	29878267	282162	CAMK2G	4020
ENSBTAG00000014463	ARS-BFGL-NGS-83035	6	13085315	532713	CAMK2D	4020
ENSBTAG00000014600	Hapmap54453-rs29015999	14	10812434	535017	ADCY8	4020
ENSBTAG00000014806	ARS-BFGL-NGS-14187	19	25165920	512313	ATP2A3	4020
ENSBTAG00000016005	ARS-BFGL-NGS-21278	6	25033485	286852	PPP3CA	4020
ENSBTAG00000016573	BTB-01944534	11	30826527	281900	LHCGR	4020
ENSBTAG00000018419	ARS-BFGL-NGS-110110	10	20693677	NA	ADCY4	4020
ENSBTAG00000019210	ARS-BFGL-NGS-24736	20	65661986	NA	ADCY2	4020
ENSBTAG00000022886	Hapmap38792-BTA-92186	28	10127554	537376	RYR2	4020
ENSBTAG00000034609	ARS-BFGL-NGS-35219	4	106885171	NA		4020
ENSBTAG00000040056	ARS-BFGL-NGS-110110	10	20693677	513386	LTB4R2	4020
ENSBTAG00000001061	ARS-BFGL-NGS-32846	19	63560230	NA	PRKCA	4916
ENSBTAG00000001668	Hapmap52953-rs29025745	22	58816379	533782	WNT7A	4916
ENSBTAG00000002664	ARS-BFGL-NGS-32338	19	45976816	541243	WNT9B	4916
ENSBTAG00000006844	Hapmap40237-BTA-122861	6	18399373	535399	LEF1	4916
ENSBTAG00000008338	Hapmap47208-BTA-15912	13	1299992	287026	PLCB1	4916
ENSBTAG00000009778	ARS-BFGL-NGS-72008	5	85160180	541140	KRAS	4916
ENSBTAG00000012653	ARS-BFGL-NGS-43041	4	77762822	525416	CAMK2B	4916
ENSBTAG00000012667	ARS-BFGL-NGS-75505	28	29878267	282162	CAMK2G	4916
ENSBTAG00000014463	ARS-BFGL-NGS-83035	6	13085315	532713	CAMK2D	4916
ENSBTAG00000014600	Hapmap54453-rs29015999	14	10812434	535017	ADCY8	4916
ENSBTAG00000018419	ARS-BFGL-NGS-110110	10	20693677	NA	ADCY4	4916
ENSBTAG00000019210	ARS-BFGL-NGS-24736	20	65661986	NA	ADCY2	4916
ENSBTAG00000026403	ARS-BFGL-NGS-41468	25	3172211	505453	CREBBP	4916

[truncated: 15 more sheets: KEGG_C17_1c9, KEGG_C17ante, KEGG_C18_1c9, KEGG_C18_1t9, KEGG_C18_1t10, KEGG_18_3c9t11c15, KEGG_22_4c7c10c13c16, KEGG_ID14, KEGG_ID16, KEGG_MUFA, KEGG_n6, KEGG_PUFA, KEGG_SFA, KEGG_TFA, KEGG_TFA18_1]
