# Supplementary material for: SNP co-association and network analyses identify E2F3, KDM5A and BACH2 as key regulators of the bovine milk fatty acid profile
Source: Sci Rep. 2017 Dec 11;7:17317. doi: 10.1038/s41598-017-17434-7 (PMC5725496; doi:10.1038/s41598-017-17434-7)
Supplement: Supplementary file 3 — Supplementary Dataset 3 [file 41598_2017_17434_MOESM3_ESM.xlsx]

## Sheet: CNNM1_BTRC
Supplementary Table S4. Position of the ten most connected nodes respect to QTL related to milk fat and fatty acids deposited in the Cattle QTL database.
Hapmap54104-rs29010930_CNNM1: Chr26:20206332bp
BTB-00932332_BTRC:Chr26:22172725
Association,,QTL:100835,"Milk fat yield",Chr.26:,Chr.26:25269033-25269073 bp,"","Trait:Milk>>Milk composition - fat>>Milk fat yield|VT:milk fat amount|PT:milk fat yield|CMO:milk fat yield"
Association,,QTL:99728,"Milk fat yield",Chr.26:,Chr.26:25236313-25236353 bp,"","Trait:Milk>>Milk composition - fat>>Milk fat yield|VT:milk fat amount|PT:milk fat yield|CMO:milk fat yield"
Association,,QTL:99206,"Milk fat yield",Chr.26:,Chr.26:24157480-24157520 bp,"","Trait:Milk>>Milk composition - fat>>Milk fat yield|VT:milk fat amount|PT:milk fat yield|CMO:milk fat yield"
Association,,QTL:99358,"Milk fat yield",Chr.26:,Chr.26:25265735-25265775 bp,"","Trait:Milk>>Milk composition - fat>>Milk fat yield|VT:milk fat amount|PT:milk fat yield|CMO:milk fat yield"
Association,,QTL:100628,"Milk fat yield",Chr.26:,Chr.26:24115949-24115989 bp,"","Trait:Milk>>Milk composition - fat>>Milk fat yield|VT:milk fat amount|PT:milk fat yield|CMO:milk fat yield"
Association,,QTL:100441,"Milk fat yield",Chr.26:,Chr.26:22265606-22265646 bp,"","Trait:Milk>>Milk composition - fat>>Milk fat yield|VT:milk fat amount|PT:milk fat yield|CMO:milk fat yield"
Association,,QTL:99956,"Milk fat yield",Chr.26:,Chr.26:24513368-24513408 bp,"","Trait:Milk>>Milk composition - fat>>Milk fat yield|VT:milk fat amount|PT:milk fat yield|CMO:milk fat yield"
Association,,QTL:99501,"Milk fat yield",Chr.26:,Chr.26:20746676-20746716 bp,"","Trait:Milk>>Milk composition - fat>>Milk fat yield|VT:milk fat amount|PT:milk fat yield|CMO:milk fat yield"
Association,,QTL:100647,"Milk fat yield",Chr.26:,Chr.26:24114051-24114091 bp,"","Trait:Milk>>Milk composition - fat>>Milk fat yield|VT:milk fat amount|PT:milk fat yield|CMO:milk fat yield"
Association,,QTL:99797,"Milk fat yield",Chr.26:,Chr.26:24092827-24092867 bp,"","Trait:Milk>>Milk composition - fat>>Milk fat yield|VT:milk fat amount|PT:milk fat yield|CMO:milk fat yield"
Association,,QTL:99229,"Milk fat yield",Chr.26:,Chr.26:24136247-24136287 bp,"","Trait:Milk>>Milk composition - fat>>Milk fat yield|VT:milk fat amount|PT:milk fat yield|CMO:milk fat yield"
Association,,QTL:99305,"Milk fat yield",Chr.26:,Chr.26:25262978-25263018 bp,"","Trait:Milk>>Milk composition - fat>>Milk fat yield|VT:milk fat amount|PT:milk fat yield|CMO:milk fat yield"
Association,,QTL:99311,"Milk fat yield",Chr.26:,Chr.26:25268934-25268974 bp,"","Trait:Milk>>Milk composition - fat>>Milk fat yield|VT:milk fat amount|PT:milk fat yield|CMO:milk fat yield"
Association,,QTL:99601,"Milk fat yield",Chr.26:,Chr.26:23599829-23599869 bp,"","Trait:Milk>>Milk composition - fat>>Milk fat yield|VT:milk fat amount|PT:milk fat yield|CMO:milk fat yield"
Association,,QTL:99262,"Milk fat yield",Chr.26:,Chr.26:24168063-24168103 bp,"","Trait:Milk>>Milk composition - fat>>Milk fat yield|VT:milk fat amount|PT:milk fat yield|CMO:milk fat yield"
Association,,QTL:100824,"Milk fat yield",Chr.26:,Chr.26:24131459-24131499 bp,"","Trait:Milk>>Milk composition - fat>>Milk fat yield|VT:milk fat amount|PT:milk fat yield|CMO:milk fat yield"
Association,,QTL:99278,"Milk fat yield",Chr.26:,Chr.26:24358311-24358351 bp,"","Trait:Milk>>Milk composition - fat>>Milk fat yield|VT:milk fat amount|PT:milk fat yield|CMO:milk fat yield"
Association,,QTL:99244,"Milk fat yield",Chr.26:,Chr.26:24157257-24157297 bp,"","Trait:Milk>>Milk composition - fat>>Milk fat yield|VT:milk fat amount|PT:milk fat yield|CMO:milk fat yield"
Association,,QTL:99266,"Milk fat yield",Chr.26:,Chr.26:24165280-24165320 bp,"","Trait:Milk>>Milk composition - fat>>Milk fat yield|VT:milk fat amount|PT:milk fat yield|CMO:milk fat yield"
Association,,QTL:99259,"Milk fat yield",Chr.26:,Chr.26:24170245-24170285 bp,"","Trait:Milk>>Milk composition - fat>>Milk fat yield|VT:milk fat amount|PT:milk fat yield|CMO:milk fat yield"
Association,,QTL:99207,"Milk fat yield",Chr.26:,Chr.26:24142799-24142839 bp,"","Trait:Milk>>Milk composition - fat>>Milk fat yield|VT:milk fat amount|PT:milk fat yield|CMO:milk fat yield"
Association,,QTL:99741,"Milk fat yield",Chr.26:,Chr.26:25242348-25242388 bp,"","Trait:Milk>>Milk composition - fat>>Milk fat yield|VT:milk fat amount|PT:milk fat yield|CMO:milk fat yield"
Association,,QTL:100842,"Milk fat yield",Chr.26:,Chr.26:25268943-25268983 bp,"","Trait:Milk>>Milk composition - fat>>Milk fat yield|VT:milk fat amount|PT:milk fat yield|CMO:milk fat yield"
Association,,QTL:100631,"Milk fat yield",Chr.26:,Chr.26:24115920-24115960 bp,"","Trait:Milk>>Milk composition - fat>>Milk fat yield|VT:milk fat amount|PT:milk fat yield|CMO:milk fat yield"
Association,,QTL:100087,"Milk fat yield",Chr.26:,Chr.26:24131862-24131902 bp,"","Trait:Milk>>Milk composition - fat>>Milk fat yield|VT:milk fat amount|PT:milk fat yield|CMO:milk fat yield"
Association,,QTL:100243,"Milk fat yield",Chr.26:,Chr.26:24088138-24088178 bp,"","Trait:Milk>>Milk composition - fat>>Milk fat yield|VT:milk fat amount|PT:milk fat yield|CMO:milk fat yield"
Association,,QTL:99799,"Milk fat yield",Chr.26:,Chr.26:24092435-24092475 bp,"","Trait:Milk>>Milk composition - fat>>Milk fat yield|VT:milk fat amount|PT:milk fat yield|CMO:milk fat yield"
Association,,QTL:99729,"Milk fat yield",Chr.26:,Chr.26:25240575-25240615 bp,"","Trait:Milk>>Milk composition - fat>>Milk fat yield|VT:milk fat amount|PT:milk fat yield|CMO:milk fat yield"
Association,,QTL:99304,"Milk fat yield",Chr.26:,Chr.26:25264500-25264540 bp,"","Trait:Milk>>Milk composition - fat>>Milk fat yield|VT:milk fat amount|PT:milk fat yield|CMO:milk fat yield"
Association,,QTL:99258,"Milk fat yield",Chr.26:,Chr.26:24170811-24170851 bp,"","Trait:Milk>>Milk composition - fat>>Milk fat yield|VT:milk fat amount|PT:milk fat yield|CMO:milk fat yield"
Association,,QTL:99299,"Milk fat yield",Chr.26:,Chr.26:25246140-25246180 bp,"","Trait:Milk>>Milk composition - fat>>Milk fat yield|VT:milk fat amount|PT:milk fat yield|CMO:milk fat yield"
Association,,QTL:100391,"Milk fat yield",Chr.26:,Chr.26:24058621-24058661 bp,"","Trait:Milk>>Milk composition - fat>>Milk fat yield|VT:milk fat amount|PT:milk fat yield|CMO:milk fat yield"
Association,,QTL:100551,"Milk fat yield",Chr.26:,Chr.26:24095106-24095146 bp,"","Trait:Milk>>Milk composition - fat>>Milk fat yield|VT:milk fat amount|PT:milk fat yield|CMO:milk fat yield"
Association,,QTL:100409,"Milk fat yield",Chr.26:,Chr.26:22267100-22267140 bp,"","Trait:Milk>>Milk composition - fat>>Milk fat yield|VT:milk fat amount|PT:milk fat yield|CMO:milk fat yield"
Association,,QTL:99844,"Milk fat yield",Chr.26:,Chr.26:20997769-20997809 bp,"","Trait:Milk>>Milk composition - fat>>Milk fat yield|VT:milk fat amount|PT:milk fat yield|CMO:milk fat yield"
Association,,QTL:99240,"Milk fat yield",Chr.26:,Chr.26:29913320-29913360 bp,"","Trait:Milk>>Milk composition - fat>>Milk fat yield|VT:milk fat amount|PT:milk fat yield|CMO:milk fat yield"
Association,,QTL:100522,"Milk fat yield",Chr.26:,Chr.26:24072192-24072232 bp,"","Trait:Milk>>Milk composition - fat>>Milk fat yield|VT:milk fat amount|PT:milk fat yield|CMO:milk fat yield"
Association,,QTL:99615,"Milk fat yield",Chr.26:,Chr.26:21332581-21332621 bp,"","Trait:Milk>>Milk composition - fat>>Milk fat yield|VT:milk fat amount|PT:milk fat yield|CMO:milk fat yield"
Association,,QTL:100167,"Milk fat yield",Chr.26:,Chr.26:21396097-21396137 bp,"","Trait:Milk>>Milk composition - fat>>Milk fat yield|VT:milk fat amount|PT:milk fat yield|CMO:milk fat yield"
Association,,QTL:100181,"Milk fat yield",Chr.26:,Chr.26:29133174-29133214 bp,"","Trait:Milk>>Milk composition - fat>>Milk fat yield|VT:milk fat amount|PT:milk fat yield|CMO:milk fat yield"
Association,,QTL:100212,"Milk fat yield",Chr.26:,Chr.26:24044040-24044080 bp,"","Trait:Milk>>Milk composition - fat>>Milk fat yield|VT:milk fat amount|PT:milk fat yield|CMO:milk fat yield"
Association,,QTL:99912,"Milk fat yield",Chr.26:,Chr.26:24044563-24044603 bp,"","Trait:Milk>>Milk composition - fat>>Milk fat yield|VT:milk fat amount|PT:milk fat yield|CMO:milk fat yield"
Association,,QTL:100277,"Milk fat yield",Chr.26:,Chr.26:24055158-24055198 bp,"","Trait:Milk>>Milk composition - fat>>Milk fat yield|VT:milk fat amount|PT:milk fat yield|CMO:milk fat yield"
Association,,QTL:99633,"Milk fat yield",Chr.26:,Chr.26:21353835-21353875 bp,"","Trait:Milk>>Milk composition - fat>>Milk fat yield|VT:milk fat amount|PT:milk fat yield|CMO:milk fat yield"
Association,,QTL:100791,"Milk fat yield",Chr.26:,Chr.26:21373108-21373148 bp,"","Trait:Milk>>Milk composition - fat>>Milk fat yield|VT:milk fat amount|PT:milk fat yield|CMO:milk fat yield"
Association,,QTL:98383,"Milk fat yield",Chr.26:,Chr.26:24199834-24199874 bp,"","Trait:Milk>>Milk composition - fat>>Milk fat yield|VT:milk fat amount|PT:milk fat yield|CMO:milk fat yield"
Association,,QTL:100141,"Milk fat yield",Chr.26:,Chr.26:22855395-22855435 bp,"","Trait:Milk>>Milk composition - fat>>Milk fat yield|VT:milk fat amount|PT:milk fat yield|CMO:milk fat yield"
Association,,QTL:100933,"Milk fat yield",Chr.26:,Chr.26:29727995-29728035 bp,"","Trait:Milk>>Milk composition - fat>>Milk fat yield|VT:milk fat amount|PT:milk fat yield|CMO:milk fat yield"
Association,,QTL:100497,"Milk fat yield",Chr.26:,Chr.26:24037317-24037357 bp,"","Trait:Milk>>Milk composition - fat>>Milk fat yield|VT:milk fat amount|PT:milk fat yield|CMO:milk fat yield"
Association,,QTL:100801,"Milk fat yield",Chr.26:,Chr.26:24131482-24131522 bp,"","Trait:Milk>>Milk composition - fat>>Milk fat yield|VT:milk fat amount|PT:milk fat yield|CMO:milk fat yield"
Association,,QTL:100237,"Milk fat yield",Chr.26:,Chr.26:24039535-24039575 bp,"","Trait:Milk>>Milk composition - fat>>Milk fat yield|VT:milk fat amount|PT:milk fat yield|CMO:milk fat yield"
Association,,QTL:99257,"Milk fat yield",Chr.26:,Chr.26:24167219-24167259 bp,"","Trait:Milk>>Milk composition - fat>>Milk fat yield|VT:milk fat amount|PT:milk fat yield|CMO:milk fat yield"
Association,,QTL:99659,"Milk fat yield",Chr.26:,Chr.26:29921592-29921632 bp,"","Trait:Milk>>Milk composition - fat>>Milk fat yield|VT:milk fat amount|PT:milk fat yield|CMO:milk fat yield"
Association,,QTL:99617,"Milk fat yield",Chr.26:,Chr.26:21337247-21337287 bp,"","Trait:Milk>>Milk composition - fat>>Milk fat yield|VT:milk fat amount|PT:milk fat yield|CMO:milk fat yield"
Association,,QTL:99810,"Milk fat yield",Chr.26:,Chr.26:29914269-29914309 bp,"","Trait:Milk>>Milk composition - fat>>Milk fat yield|VT:milk fat amount|PT:milk fat yield|CMO:milk fat yield"
Association,,QTL:100492,"Milk fat yield",Chr.26:,Chr.26:24060714-24060754 bp,"","Trait:Milk>>Milk composition - fat>>Milk fat yield|VT:milk fat amount|PT:milk fat yield|CMO:milk fat yield"
Association,,QTL:100307,"Milk fat yield",Chr.26:,Chr.26:22271817-22271857 bp,"","Trait:Milk>>Milk composition - fat>>Milk fat yield|VT:milk fat amount|PT:milk fat yield|CMO:milk fat yield"
Association,,QTL:100527,"Milk fat yield",Chr.26:,Chr.26:24076769-24076809 bp,"","Trait:Milk>>Milk composition - fat>>Milk fat yield|VT:milk fat amount|PT:milk fat yield|CMO:milk fat yield"
Association,,QTL:100436,"Milk fat yield",Chr.26:,Chr.26:24058363-24058403 bp,"","Trait:Milk>>Milk composition - fat>>Milk fat yield|VT:milk fat amount|PT:milk fat yield|CMO:milk fat yield"
Association,,QTL:99883,"Milk fat yield",Chr.26:,Chr.26:23992556-23992596 bp,"","Trait:Milk>>Milk composition - fat>>Milk fat yield|VT:milk fat amount|PT:milk fat yield|CMO:milk fat yield"
Association,,QTL:99264,"Milk fat yield",Chr.26:,Chr.26:24165337-24165377 bp,"","Trait:Milk>>Milk composition - fat>>Milk fat yield|VT:milk fat amount|PT:milk fat yield|CMO:milk fat yield"
Association,,QTL:100524,"Milk fat yield",Chr.26:,Chr.26:24074106-24074146 bp,"","Trait:Milk>>Milk composition - fat>>Milk fat yield|VT:milk fat amount|PT:milk fat yield|CMO:milk fat yield"
Association,,QTL:100135,"Milk fat yield",Chr.26:,Chr.26:22863020-22863060 bp,"","Trait:Milk>>Milk composition - fat>>Milk fat yield|VT:milk fat amount|PT:milk fat yield|CMO:milk fat yield"
Association,,QTL:100183,"Milk fat yield",Chr.26:,Chr.26:22847248-22847288 bp,"","Trait:Milk>>Milk composition - fat>>Milk fat yield|VT:milk fat amount|PT:milk fat yield|CMO:milk fat yield"
Association,,QTL:100520,"Milk fat yield",Chr.26:,Chr.26:24070216-24070256 bp,"","Trait:Milk>>Milk composition - fat>>Milk fat yield|VT:milk fat amount|PT:milk fat yield|CMO:milk fat yield"
Association,,QTL:100690,"Milk fat yield",Chr.26:,Chr.26:24118861-24118901 bp,"","Trait:Milk>>Milk composition - fat>>Milk fat yield|VT:milk fat amount|PT:milk fat yield|CMO:milk fat yield"
Association,,QTL:99629,"Milk fat yield",Chr.26:,Chr.26:21352193-21352233 bp,"","Trait:Milk>>Milk composition - fat>>Milk fat yield|VT:milk fat amount|PT:milk fat yield|CMO:milk fat yield"
Association,,QTL:99653,"Milk fat yield",Chr.26:,Chr.26:21370894-21370934 bp,"","Trait:Milk>>Milk composition - fat>>Milk fat yield|VT:milk fat amount|PT:milk fat yield|CMO:milk fat yield"
Association,,QTL:100684,"Milk fat yield",Chr.26:,Chr.26:24755498-24755538 bp,"","Trait:Milk>>Milk composition - fat>>Milk fat yield|VT:milk fat amount|PT:milk fat yield|CMO:milk fat yield"
Association,,QTL:100827,"Milk fat yield",Chr.26:,Chr.26:24131407-24131447 bp,"","Trait:Milk>>Milk composition - fat>>Milk fat yield|VT:milk fat amount|PT:milk fat yield|CMO:milk fat yield"
Association,,QTL:100538,"Milk fat yield",Chr.26:,Chr.26:24096328-24096368 bp,"","Trait:Milk>>Milk composition - fat>>Milk fat yield|VT:milk fat amount|PT:milk fat yield|CMO:milk fat yield"
Association,,QTL:100640,"Milk fat yield",Chr.26:,Chr.26:24115637-24115677 bp,"","Trait:Milk>>Milk composition - fat>>Milk fat yield|VT:milk fat amount|PT:milk fat yield|CMO:milk fat yield"
Association,,QTL:99355,"Milk fat yield",Chr.26:,Chr.26:24140202-24140242 bp,"","Trait:Milk>>Milk composition - fat>>Milk fat yield|VT:milk fat amount|PT:milk fat yield|CMO:milk fat yield"
Association,,QTL:99300,"Milk fat yield",Chr.26:,Chr.26:25245743-25245783 bp,"","Trait:Milk>>Milk composition - fat>>Milk fat yield|VT:milk fat amount|PT:milk fat yield|CMO:milk fat yield"
Association,,QTL:99252,"Milk fat yield",Chr.26:,Chr.26:25243482-25243522 bp,"","Trait:Milk>>Milk composition - fat>>Milk fat yield|VT:milk fat amount|PT:milk fat yield|CMO:milk fat yield"
Association,,QTL:100133,"Milk fat yield",Chr.26:,Chr.26:22863432-22863472 bp,"","Trait:Milk>>Milk composition - fat>>Milk fat yield|VT:milk fat amount|PT:milk fat yield|CMO:milk fat yield"
Association,,QTL:100503,"Milk fat yield",Chr.26:,Chr.26:24064037-24064077 bp,"","Trait:Milk>>Milk composition - fat>>Milk fat yield|VT:milk fat amount|PT:milk fat yield|CMO:milk fat yield"
Association,,QTL:100473,"Milk fat yield",Chr.26:,Chr.26:24061571-24061611 bp,"","Trait:Milk>>Milk composition - fat>>Milk fat yield|VT:milk fat amount|PT:milk fat yield|CMO:milk fat yield"
Association,,QTL:100528,"Milk fat yield",Chr.26:,Chr.26:24072119-24072159 bp,"","Trait:Milk>>Milk composition - fat>>Milk fat yield|VT:milk fat amount|PT:milk fat yield|CMO:milk fat yield"
Association,,QTL:99675,"Milk fat yield",Chr.26:,Chr.26:29911962-29912002 bp,"","Trait:Milk>>Milk composition - fat>>Milk fat yield|VT:milk fat amount|PT:milk fat yield|CMO:milk fat yield"
Association,,QTL:100109,"Milk fat yield",Chr.26:,Chr.26:22294736-22294776 bp,"","Trait:Milk>>Milk composition - fat>>Milk fat yield|VT:milk fat amount|PT:milk fat yield|CMO:milk fat yield"
Association,,QTL:100730,"Milk fat yield",Chr.26:,Chr.26:24062171-24062211 bp,"","Trait:Milk>>Milk composition - fat>>Milk fat yield|VT:milk fat amount|PT:milk fat yield|CMO:milk fat yield"
Association,,QTL:100389,"Milk fat yield",Chr.26:,Chr.26:24043442-24043482 bp,"","Trait:Milk>>Milk composition - fat>>Milk fat yield|VT:milk fat amount|PT:milk fat yield|CMO:milk fat yield"
Association,,QTL:100932,"Milk fat yield",Chr.26:,Chr.26:29726590-29726630 bp,"","Trait:Milk>>Milk composition - fat>>Milk fat yield|VT:milk fat amount|PT:milk fat yield|CMO:milk fat yield"
Association,,QTL:100331,"Milk fat yield",Chr.26:,Chr.26:24054091-24054131 bp,"","Trait:Milk>>Milk composition - fat>>Milk fat yield|VT:milk fat amount|PT:milk fat yield|CMO:milk fat yield"
Association,,QTL:100153,"Milk fat yield",Chr.26:,Chr.26:29110285-29110325 bp,"","Trait:Milk>>Milk composition - fat>>Milk fat yield|VT:milk fat amount|PT:milk fat yield|CMO:milk fat yield"
Association,,QTL:100477,"Milk fat yield",Chr.26:,Chr.26:24060715-24060755 bp,"","Trait:Milk>>Milk composition - fat>>Milk fat yield|VT:milk fat amount|PT:milk fat yield|CMO:milk fat yield"
Association,,QTL:100481,"Milk fat yield",Chr.26:,Chr.26:24062393-24062433 bp,"","Trait:Milk>>Milk composition - fat>>Milk fat yield|VT:milk fat amount|PT:milk fat yield|CMO:milk fat yield"
Association,,QTL:100159,"Milk fat yield",Chr.26:,Chr.26:22285964-22286004 bp,"","Trait:Milk>>Milk composition - fat>>Milk fat yield|VT:milk fat amount|PT:milk fat yield|CMO:milk fat yield"
Association,,QTL:100127,"Milk fat yield",Chr.26:,Chr.26:29119264-29119304 bp,"","Trait:Milk>>Milk composition - fat>>Milk fat yield|VT:milk fat amount|PT:milk fat yield|CMO:milk fat yield"
Association,,QTL:100517,"Milk fat yield",Chr.26:,Chr.26:24069554-24069594 bp,"","Trait:Milk>>Milk composition - fat>>Milk fat yield|VT:milk fat amount|PT:milk fat yield|CMO:milk fat yield"
Association,,QTL:99635,"Milk fat yield",Chr.26:,Chr.26:21355815-21355855 bp,"","Trait:Milk>>Milk composition - fat>>Milk fat yield|VT:milk fat amount|PT:milk fat yield|CMO:milk fat yield"
Association,,QTL:100553,"Milk fat yield",Chr.26:,Chr.26:24096469-24096509 bp,"","Trait:Milk>>Milk composition - fat>>Milk fat yield|VT:milk fat amount|PT:milk fat yield|CMO:milk fat yield"
Association,,QTL:100240,"Milk fat yield",Chr.26:,Chr.26:24039511-24039551 bp,"","Trait:Milk>>Milk composition - fat>>Milk fat yield|VT:milk fat amount|PT:milk fat yield|CMO:milk fat yield"
Association,,QTL:99768,"Milk fat yield",Chr.26:,Chr.26:24541307-24541347 bp,"","Trait:Milk>>Milk composition - fat>>Milk fat yield|VT:milk fat amount|PT:milk fat yield|CMO:milk fat yield"
Association,,QTL:100771,"Milk fat yield",Chr.26:,Chr.26:24058001-24058041 bp,"","Trait:Milk>>Milk composition - fat>>Milk fat yield|VT:milk fat amount|PT:milk fat yield|CMO:milk fat yield"
Association,,QTL:99991,"Milk fat yield",Chr.26:,Chr.26:21388941-21388981 bp,"","Trait:Milk>>Milk composition - fat>>Milk fat yield|VT:milk fat amount|PT:milk fat yield|CMO:milk fat yield"
Association,,QTL:99242,"Milk fat yield",Chr.26:,Chr.26:24145590-24145630 bp,"","Trait:Milk>>Milk composition - fat>>Milk fat yield|VT:milk fat amount|PT:milk fat yield|CMO:milk fat yield"
Association,,QTL:100523,"Milk fat yield",Chr.26:,Chr.26:24073045-24073085 bp,"","Trait:Milk>>Milk composition - fat>>Milk fat yield|VT:milk fat amount|PT:milk fat yield|CMO:milk fat yield"
Association,,QTL:100972,"Milk fat yield",Chr.26:,Chr.26:24044764-24044804 bp,"","Trait:Milk>>Milk composition - fat>>Milk fat yield|VT:milk fat amount|PT:milk fat yield|CMO:milk fat yield"
Association,,QTL:100238,"Milk fat yield",Chr.26:,Chr.26:23996675-23996715 bp,"","Trait:Milk>>Milk composition - fat>>Milk fat yield|VT:milk fat amount|PT:milk fat yield|CMO:milk fat yield"
Association,,QTL:99705,"Milk fat yield",Chr.26:,Chr.26:29914328-29914368 bp,"","Trait:Milk>>Milk composition - fat>>Milk fat yield|VT:milk fat amount|PT:milk fat yield|CMO:milk fat yield"
Association,,QTL:100145,"Milk fat yield",Chr.26:,Chr.26:22852853-22852893 bp,"","Trait:Milk>>Milk composition - fat>>Milk fat yield|VT:milk fat amount|PT:milk fat yield|CMO:milk fat yield"
Association,,QTL:98947,"Milk fat yield",Chr.26:,Chr.26:29112866-29112906 bp,"","Trait:Milk>>Milk composition - fat>>Milk fat yield|VT:milk fat amount|PT:milk fat yield|CMO:milk fat yield"
Association,,QTL:100519,"Milk fat yield",Chr.26:,Chr.26:24069102-24069142 bp,"","Trait:Milk>>Milk composition - fat>>Milk fat yield|VT:milk fat amount|PT:milk fat yield|CMO:milk fat yield"
Association,,QTL:99763,"Milk fat yield",Chr.26:,Chr.26:23991233-23991273 bp,"","Trait:Milk>>Milk composition - fat>>Milk fat yield|VT:milk fat amount|PT:milk fat yield|CMO:milk fat yield"
Association,,QTL:100310,"Milk fat yield",Chr.26:,Chr.26:24057132-24057172 bp,"","Trait:Milk>>Milk composition - fat>>Milk fat yield|VT:milk fat amount|PT:milk fat yield|CMO:milk fat yield"
Association,,QTL:100426,"Milk fat yield",Chr.26:,Chr.26:24047128-24047168 bp,"","Trait:Milk>>Milk composition - fat>>Milk fat yield|VT:milk fat amount|PT:milk fat yield|CMO:milk fat yield"
Association,,QTL:100518,"Milk fat yield",Chr.26:,Chr.26:24070098-24070138 bp,"","Trait:Milk>>Milk composition - fat>>Milk fat yield|VT:milk fat amount|PT:milk fat yield|CMO:milk fat yield"
Association,,QTL:99228,"Milk fat yield",Chr.26:,Chr.26:24155842-24155882 bp,"","Trait:Milk>>Milk composition - fat>>Milk fat yield|VT:milk fat amount|PT:milk fat yield|CMO:milk fat yield"
Association,,QTL:100857,"Milk fat yield",Chr.26:,Chr.26:25281177-25281217 bp,"","Trait:Milk>>Milk composition - fat>>Milk fat yield|VT:milk fat amount|PT:milk fat yield|CMO:milk fat yield"
Association,,QTL:100852,"Milk fat yield",Chr.26:,Chr.26:25281242-25281282 bp,"","Trait:Milk>>Milk composition - fat>>Milk fat yield|VT:milk fat amount|PT:milk fat yield|CMO:milk fat yield"
Association,,QTL:99720,"Milk fat yield",Chr.26:,Chr.26:24534654-24534694 bp,"","Trait:Milk>>Milk composition - fat>>Milk fat yield|VT:milk fat amount|PT:milk fat yield|CMO:milk fat yield"
Association,,QTL:100537,"Milk fat yield",Chr.26:,Chr.26:24525704-24525744 bp,"","Trait:Milk>>Milk composition - fat>>Milk fat yield|VT:milk fat amount|PT:milk fat yield|CMO:milk fat yield"
Association,,QTL:100148,"Milk fat yield",Chr.26:,Chr.26:24529550-24529590 bp,"","Trait:Milk>>Milk composition - fat>>Milk fat yield|VT:milk fat amount|PT:milk fat yield|CMO:milk fat yield"
Association,,QTL:99632,"Milk fat yield",Chr.26:,Chr.26:24511233-24511273 bp,"","Trait:Milk>>Milk composition - fat>>Milk fat yield|VT:milk fat amount|PT:milk fat yield|CMO:milk fat yield"
Association,,QTL:100880,"Milk fat yield",Chr.26:,Chr.26:25271363-25271403 bp,"","Trait:Milk>>Milk composition - fat>>Milk fat yield|VT:milk fat amount|PT:milk fat yield|CMO:milk fat yield"
Association,,QTL:100844,"Milk fat yield",Chr.26:,Chr.26:25280043-25280083 bp,"","Trait:Milk>>Milk composition - fat>>Milk fat yield|VT:milk fat amount|PT:milk fat yield|CMO:milk fat yield"
Association,,QTL:100830,"Milk fat yield",Chr.26:,Chr.26:24086592-24086632 bp,"","Trait:Milk>>Milk composition - fat>>Milk fat yield|VT:milk fat amount|PT:milk fat yield|CMO:milk fat yield"
Association,,QTL:99389,"Milk fat yield",Chr.26:,Chr.26:24086703-24086743 bp,"","Trait:Milk>>Milk composition - fat>>Milk fat yield|VT:milk fat amount|PT:milk fat yield|CMO:milk fat yield"
Association,,QTL:100617,"Milk fat yield",Chr.26:,Chr.26:24093698-24093738 bp,"","Trait:Milk>>Milk composition - fat>>Milk fat yield|VT:milk fat amount|PT:milk fat yield|CMO:milk fat yield"
Association,,QTL:100699,"Milk fat yield",Chr.26:,Chr.26:24099783-24099823 bp,"","Trait:Milk>>Milk composition - fat>>Milk fat yield|VT:milk fat amount|PT:milk fat yield|CMO:milk fat yield"
Association,,QTL:100645,"Milk fat yield",Chr.26:,Chr.26:24100686-24100726 bp,"","Trait:Milk>>Milk composition - fat>>Milk fat yield|VT:milk fat amount|PT:milk fat yield|CMO:milk fat yield"
Association,,QTL:100693,"Milk fat yield",Chr.26:,Chr.26:24106023-24106063 bp,"","Trait:Milk>>Milk composition - fat>>Milk fat yield|VT:milk fat amount|PT:milk fat yield|CMO:milk fat yield"
Association,,QTL:100611,"Milk fat yield",Chr.26:,Chr.26:24106519-24106559 bp,"","Trait:Milk>>Milk composition - fat>>Milk fat yield|VT:milk fat amount|PT:milk fat yield|CMO:milk fat yield"
Association,,QTL:100593,"Milk fat yield",Chr.26:,Chr.26:24108775-24108815 bp,"","Trait:Milk>>Milk composition - fat>>Milk fat yield|VT:milk fat amount|PT:milk fat yield|CMO:milk fat yield"
Association,,QTL:100612,"Milk fat yield",Chr.26:,Chr.26:24108898-24108938 bp,"","Trait:Milk>>Milk composition - fat>>Milk fat yield|VT:milk fat amount|PT:milk fat yield|CMO:milk fat yield"
Association,,QTL:100608,"Milk fat yield",Chr.26:,Chr.26:24109393-24109433 bp,"","Trait:Milk>>Milk composition - fat>>Milk fat yield|VT:milk fat amount|PT:milk fat yield|CMO:milk fat yield"
Association,,QTL:100636,"Milk fat yield",Chr.26:,Chr.26:24115656-24115696 bp,"","Trait:Milk>>Milk composition - fat>>Milk fat yield|VT:milk fat amount|PT:milk fat yield|CMO:milk fat yield"
Association,,QTL:100629,"Milk fat yield",Chr.26:,Chr.26:24116030-24116070 bp,"","Trait:Milk>>Milk composition - fat>>Milk fat yield|VT:milk fat amount|PT:milk fat yield|CMO:milk fat yield"
Association,,QTL:100658,"Milk fat yield",Chr.26:,Chr.26:24117479-24117519 bp,"","Trait:Milk>>Milk composition - fat>>Milk fat yield|VT:milk fat amount|PT:milk fat yield|CMO:milk fat yield"
Association,,QTL:100663,"Milk fat yield",Chr.26:,Chr.26:24117961-24118001 bp,"","Trait:Milk>>Milk composition - fat>>Milk fat yield|VT:milk fat amount|PT:milk fat yield|CMO:milk fat yield"
Association,,QTL:100668,"Milk fat yield",Chr.26:,Chr.26:24118016-24118056 bp,"","Trait:Milk>>Milk composition - fat>>Milk fat yield|VT:milk fat amount|PT:milk fat yield|CMO:milk fat yield"
Association,,QTL:100679,"Milk fat yield",Chr.26:,Chr.26:24118170-24118210 bp,"","Trait:Milk>>Milk composition - fat>>Milk fat yield|VT:milk fat amount|PT:milk fat yield|CMO:milk fat yield"
Association,,QTL:100685,"Milk fat yield",Chr.26:,Chr.26:24118298-24118338 bp,"","Trait:Milk>>Milk composition - fat>>Milk fat yield|VT:milk fat amount|PT:milk fat yield|CMO:milk fat yield"
Association,,QTL:100705,"Milk fat yield",Chr.26:,Chr.26:24119155-24119195 bp,"","Trait:Milk>>Milk composition - fat>>Milk fat yield|VT:milk fat amount|PT:milk fat yield|CMO:milk fat yield"
Association,,QTL:100717,"Milk fat yield",Chr.26:,Chr.26:24119280-24119320 bp,"","Trait:Milk>>Milk composition - fat>>Milk fat yield|VT:milk fat amount|PT:milk fat yield|CMO:milk fat yield"
Association,,QTL:100797,"Milk fat yield",Chr.26:,Chr.26:24121463-24121503 bp,"","Trait:Milk>>Milk composition - fat>>Milk fat yield|VT:milk fat amount|PT:milk fat yield|CMO:milk fat yield"
Association,,QTL:100798,"Milk fat yield",Chr.26:,Chr.26:24121608-24121648 bp,"","Trait:Milk>>Milk composition - fat>>Milk fat yield|VT:milk fat amount|PT:milk fat yield|CMO:milk fat yield"
Association,,QTL:100804,"Milk fat yield",Chr.26:,Chr.26:24121609-24121649 bp,"","Trait:Milk>>Milk composition - fat>>Milk fat yield|VT:milk fat amount|PT:milk fat yield|CMO:milk fat yield"
Association,,QTL:100817,"Milk fat yield",Chr.26:,Chr.26:24121871-24121911 bp,"","Trait:Milk>>Milk composition - fat>>Milk fat yield|VT:milk fat amount|PT:milk fat yield|CMO:milk fat yield"
Association,,QTL:100865,"Milk fat yield",Chr.26:,Chr.26:24127435-24127475 bp,"","Trait:Milk>>Milk composition - fat>>Milk fat yield|VT:milk fat amount|PT:milk fat yield|CMO:milk fat yield"
Association,,QTL:100672,"Milk fat yield",Chr.26:,Chr.26:24127533-24127573 bp,"","Trait:Milk>>Milk composition - fat>>Milk fat yield|VT:milk fat amount|PT:milk fat yield|CMO:milk fat yield"
Association,,QTL:100794,"Milk fat yield",Chr.26:,Chr.26:24132771-24132811 bp,"","Trait:Milk>>Milk composition - fat>>Milk fat yield|VT:milk fat amount|PT:milk fat yield|CMO:milk fat yield"
Association,,QTL:99197,"Milk fat yield",Chr.26:,Chr.26:24143388-24143428 bp,"","Trait:Milk>>Milk composition - fat>>Milk fat yield|VT:milk fat amount|PT:milk fat yield|CMO:milk fat yield"
Association,,QTL:99208,"Milk fat yield",Chr.26:,Chr.26:24155040-24155080 bp,"","Trait:Milk>>Milk composition - fat>>Milk fat yield|VT:milk fat amount|PT:milk fat yield|CMO:milk fat yield"
Association,,QTL:100381,"Milk fat yield",Chr.26:,Chr.26:29295433-29295473 bp,"","Trait:Milk>>Milk composition - fat>>Milk fat yield|VT:milk fat amount|PT:milk fat yield|CMO:milk fat yield"
Association,,QTL:100090,"Milk fat yield",Chr.26:,Chr.26:22820451-22820491 bp,"","Trait:Milk>>Milk composition - fat>>Milk fat yield|VT:milk fat amount|PT:milk fat yield|CMO:milk fat yield"
Association,,QTL:100049,"Milk fat yield",Chr.26:,Chr.26:22925760-22925800 bp,"","Trait:Milk>>Milk composition - fat>>Milk fat yield|VT:milk fat amount|PT:milk fat yield|CMO:milk fat yield"
Association,,QTL:100758,"Milk fat yield",Chr.26:,Chr.26:29553091-29553131 bp,"","Trait:Milk>>Milk composition - fat>>Milk fat yield|VT:milk fat amount|PT:milk fat yield|CMO:milk fat yield"
Association,,QTL:100447,"Milk fat yield",Chr.26:,Chr.26:22291448-22291488 bp,"","Trait:Milk>>Milk composition - fat>>Milk fat yield|VT:milk fat amount|PT:milk fat yield|CMO:milk fat yield"
Association,,QTL:100511,"Milk fat yield",Chr.26:,Chr.26:29049108-29049148 bp,"","Trait:Milk>>Milk composition - fat>>Milk fat yield|VT:milk fat amount|PT:milk fat yield|CMO:milk fat yield"
Association,,QTL:100877,"Milk fat yield",Chr.26:,Chr.26:29650830-29650870 bp,"","Trait:Milk>>Milk composition - fat>>Milk fat yield|VT:milk fat amount|PT:milk fat yield|CMO:milk fat yield"
Association,,QTL:99718,"Milk fat yield",Chr.26:,Chr.26:23116437-23116477 bp,"","Trait:Milk>>Milk composition - fat>>Milk fat yield|VT:milk fat amount|PT:milk fat yield|CMO:milk fat yield"
Association,,QTL:100404,"Milk fat yield",Chr.26:,Chr.26:25151763-25151803 bp,"","Trait:Milk>>Milk composition - fat>>Milk fat yield|VT:milk fat amount|PT:milk fat yield|CMO:milk fat yield"
Association,,QTL:100673,"Milk fat yield",Chr.26:,Chr.26:23739220-23739260 bp,"","Trait:Milk>>Milk composition - fat>>Milk fat yield|VT:milk fat amount|PT:milk fat yield|CMO:milk fat yield"
Association,,QTL:100178,"Milk fat yield",Chr.26:,Chr.26:22486192-22486232 bp,"","Trait:Milk>>Milk composition - fat>>Milk fat yield|VT:milk fat amount|PT:milk fat yield|CMO:milk fat yield"
Association,,QTL:100096,"Milk fat yield",Chr.26:,Chr.26:22811593-22811633 bp,"","Trait:Milk>>Milk composition - fat>>Milk fat yield|VT:milk fat amount|PT:milk fat yield|CMO:milk fat yield"
Association,,QTL:100069,"Milk fat yield",Chr.26:,Chr.26:22861949-22861989 bp,"","Trait:Milk>>Milk composition - fat>>Milk fat yield|VT:milk fat amount|PT:milk fat yield|CMO:milk fat yield"
Association,,QTL:100078,"Milk fat yield",Chr.26:,Chr.26:22804119-22804159 bp,"","Trait:Milk>>Milk composition - fat>>Milk fat yield|VT:milk fat amount|PT:milk fat yield|CMO:milk fat yield"
Association,,QTL:99210,"Milk fat yield",Chr.26:,Chr.26:24350999-24351039 bp,"","Trait:Milk>>Milk composition - fat>>Milk fat yield|VT:milk fat amount|PT:milk fat yield|CMO:milk fat yield"
Association,,QTL:100007,"Milk fat yield",Chr.26:,Chr.26:23058747-23058787 bp,"","Trait:Milk>>Milk composition - fat>>Milk fat yield|VT:milk fat amount|PT:milk fat yield|CMO:milk fat yield"
Association,,QTL:100037,"Milk fat yield",Chr.26:,Chr.26:22992804-22992844 bp,"","Trait:Milk>>Milk composition - fat>>Milk fat yield|VT:milk fat amount|PT:milk fat yield|CMO:milk fat yield"
Association,,QTL:99795,"Milk fat yield",Chr.26:,Chr.26:29265517-29265557 bp,"","Trait:Milk>>Milk composition - fat>>Milk fat yield|VT:milk fat amount|PT:milk fat yield|CMO:milk fat yield"
Association,,QTL:100046,"Milk fat yield",Chr.26:,Chr.26:22922549-22922589 bp,"","Trait:Milk>>Milk composition - fat>>Milk fat yield|VT:milk fat amount|PT:milk fat yield|CMO:milk fat yield"
Association,,QTL:100022,"Milk fat yield",Chr.26:,Chr.26:22948530-22948570 bp,"","Trait:Milk>>Milk composition - fat>>Milk fat yield|VT:milk fat amount|PT:milk fat yield|CMO:milk fat yield"
Association,,QTL:100018,"Milk fat yield",Chr.26:,Chr.26:22973245-22973285 bp,"","Trait:Milk>>Milk composition - fat>>Milk fat yield|VT:milk fat amount|PT:milk fat yield|CMO:milk fat yield"
Association,,QTL:100055,"Milk fat yield",Chr.26:,Chr.26:22908977-22909017 bp,"","Trait:Milk>>Milk composition - fat>>Milk fat yield|VT:milk fat amount|PT:milk fat yield|CMO:milk fat yield"
Association,,QTL:100016,"Milk fat yield",Chr.26:,Chr.26:22959002-22959042 bp,"","Trait:Milk>>Milk composition - fat>>Milk fat yield|VT:milk fat amount|PT:milk fat yield|CMO:milk fat yield"
Association,,QTL:98104,"Milk fat yield",Chr.26:,Chr.26:24506552-24506592 bp,"","Trait:Milk>>Milk composition - fat>>Milk fat yield|VT:milk fat amount|PT:milk fat yield|CMO:milk fat yield"
Association,,QTL:99790,"Milk fat yield",Chr.26:,Chr.26:29264772-29264812 bp,"","Trait:Milk>>Milk composition - fat>>Milk fat yield|VT:milk fat amount|PT:milk fat yield|CMO:milk fat yield"
Association,,QTL:100061,"Milk fat yield",Chr.26:,Chr.26:22907368-22907408 bp,"","Trait:Milk>>Milk composition - fat>>Milk fat yield|VT:milk fat amount|PT:milk fat yield|CMO:milk fat yield"
Association,,QTL:100101,"Milk fat yield",Chr.26:,Chr.26:29283965-29284005 bp,"","Trait:Milk>>Milk composition - fat>>Milk fat yield|VT:milk fat amount|PT:milk fat yield|CMO:milk fat yield"
Association,,QTL:100057,"Milk fat yield",Chr.26:,Chr.26:22907202-22907242 bp,"","Trait:Milk>>Milk composition - fat>>Milk fat yield|VT:milk fat amount|PT:milk fat yield|CMO:milk fat yield"
Association,,QTL:100387,"Milk fat yield",Chr.26:,Chr.26:23089807-23089847 bp,"","Trait:Milk>>Milk composition - fat>>Milk fat yield|VT:milk fat amount|PT:milk fat yield|CMO:milk fat yield"
Association,,QTL:100040,"Milk fat yield",Chr.26:,Chr.26:22939140-22939180 bp,"","Trait:Milk>>Milk composition - fat>>Milk fat yield|VT:milk fat amount|PT:milk fat yield|CMO:milk fat yield"
Association,,QTL:98922,"Milk fat yield",Chr.26:,Chr.26:24074322-24074362 bp,"","Trait:Milk>>Milk composition - fat>>Milk fat yield|VT:milk fat amount|PT:milk fat yield|CMO:milk fat yield"
Association,,QTL:100086,"Milk fat yield",Chr.26:,Chr.26:22805196-22805236 bp,"","Trait:Milk>>Milk composition - fat>>Milk fat yield|VT:milk fat amount|PT:milk fat yield|CMO:milk fat yield"
Association,,QTL:98283,"Milk fat yield",Chr.26:,Chr.26:24203998-24204038 bp,"","Trait:Milk>>Milk composition - fat>>Milk fat yield|VT:milk fat amount|PT:milk fat yield|CMO:milk fat yield"
Association,,QTL:100780,"Milk fat yield",Chr.26:,Chr.26:29660709-29660749 bp,"","Trait:Milk>>Milk composition - fat>>Milk fat yield|VT:milk fat amount|PT:milk fat yield|CMO:milk fat yield"
Association,,QTL:99109,"Milk fat yield",Chr.26:,Chr.26:24506382-24506422 bp,"","Trait:Milk>>Milk composition - fat>>Milk fat yield|VT:milk fat amount|PT:milk fat yield|CMO:milk fat yield"
Association,,QTL:99888,"Milk fat yield",Chr.26:,Chr.26:22946839-22946879 bp,"","Trait:Milk>>Milk composition - fat>>Milk fat yield|VT:milk fat amount|PT:milk fat yield|CMO:milk fat yield"
Association,,QTL:100111,"Milk fat yield",Chr.26:,Chr.26:29289372-29289412 bp,"","Trait:Milk>>Milk composition - fat>>Milk fat yield|VT:milk fat amount|PT:milk fat yield|CMO:milk fat yield"
Association,,QTL:100066,"Milk fat yield",Chr.26:,Chr.26:22862910-22862950 bp,"","Trait:Milk>>Milk composition - fat>>Milk fat yield|VT:milk fat amount|PT:milk fat yield|CMO:milk fat yield"
Association,,QTL:100103,"Milk fat yield",Chr.26:,Chr.26:22814293-22814333 bp,"","Trait:Milk>>Milk composition - fat>>Milk fat yield|VT:milk fat amount|PT:milk fat yield|CMO:milk fat yield"
Association,,QTL:99890,"Milk fat yield",Chr.26:,Chr.26:28902641-28902681 bp,"","Trait:Milk>>Milk composition - fat>>Milk fat yield|VT:milk fat amount|PT:milk fat yield|CMO:milk fat yield"
Association,,QTL:100035,"Milk fat yield",Chr.26:,Chr.26:22998804-22998844 bp,"","Trait:Milk>>Milk composition - fat>>Milk fat yield|VT:milk fat amount|PT:milk fat yield|CMO:milk fat yield"
Association,,QTL:100588,"Milk fat yield",Chr.26:,Chr.26:29739523-29739563 bp,"","Trait:Milk>>Milk composition - fat>>Milk fat yield|VT:milk fat amount|PT:milk fat yield|CMO:milk fat yield"
Association,,QTL:100062,"Milk fat yield",Chr.26:,Chr.26:22905455-22905495 bp,"","Trait:Milk>>Milk composition - fat>>Milk fat yield|VT:milk fat amount|PT:milk fat yield|CMO:milk fat yield"
Association,,QTL:100024,"Milk fat yield",Chr.26:,Chr.26:22957301-22957341 bp,"","Trait:Milk>>Milk composition - fat>>Milk fat yield|VT:milk fat amount|PT:milk fat yield|CMO:milk fat yield"
Association,,QTL:100010,"Milk fat yield",Chr.26:,Chr.26:22873762-22873802 bp,"","Trait:Milk>>Milk composition - fat>>Milk fat yield|VT:milk fat amount|PT:milk fat yield|CMO:milk fat yield"
Association,,QTL:100045,"Milk fat yield",Chr.26:,Chr.26:22928142-22928182 bp,"","Trait:Milk>>Milk composition - fat>>Milk fat yield|VT:milk fat amount|PT:milk fat yield|CMO:milk fat yield"
Association,,QTL:100184,"Milk fat yield",Chr.26:,Chr.26:22517284-22517324 bp,"","Trait:Milk>>Milk composition - fat>>Milk fat yield|VT:milk fat amount|PT:milk fat yield|CMO:milk fat yield"
Association,,QTL:100799,"Milk fat yield",Chr.26:,Chr.26:29705964-29706004 bp,"","Trait:Milk>>Milk composition - fat>>Milk fat yield|VT:milk fat amount|PT:milk fat yield|CMO:milk fat yield"
Association,,QTL:100267,"Milk fat yield",Chr.26:,Chr.26:23055484-23055524 bp,"","Trait:Milk>>Milk composition - fat>>Milk fat yield|VT:milk fat amount|PT:milk fat yield|CMO:milk fat yield"
Association,,QTL:100041,"Milk fat yield",Chr.26:,Chr.26:23016024-23016064 bp,"","Trait:Milk>>Milk composition - fat>>Milk fat yield|VT:milk fat amount|PT:milk fat yield|CMO:milk fat yield"
Association,,QTL:100019,"Milk fat yield",Chr.26:,Chr.26:22975189-22975229 bp,"","Trait:Milk>>Milk composition - fat>>Milk fat yield|VT:milk fat amount|PT:milk fat yield|CMO:milk fat yield"
Association,,QTL:100239,"Milk fat yield",Chr.26:,Chr.26:23577892-23577932 bp,"","Trait:Milk>>Milk composition - fat>>Milk fat yield|VT:milk fat amount|PT:milk fat yield|CMO:milk fat yield"
Association,,QTL:100091,"Milk fat yield",Chr.26:,Chr.26:22792842-22792882 bp,"","Trait:Milk>>Milk composition - fat>>Milk fat yield|VT:milk fat amount|PT:milk fat yield|CMO:milk fat yield"
Association,,QTL:100093,"Milk fat yield",Chr.26:,Chr.26:22827981-22828021 bp,"","Trait:Milk>>Milk composition - fat>>Milk fat yield|VT:milk fat amount|PT:milk fat yield|CMO:milk fat yield"
Association,,QTL:100083,"Milk fat yield",Chr.26:,Chr.26:22870938-22870978 bp,"","Trait:Milk>>Milk composition - fat>>Milk fat yield|VT:milk fat amount|PT:milk fat yield|CMO:milk fat yield"
Association,,QTL:99962,"Milk fat yield",Chr.26:,Chr.26:22652045-22652085 bp,"","Trait:Milk>>Milk composition - fat>>Milk fat yield|VT:milk fat amount|PT:milk fat yield|CMO:milk fat yield"
Association,,QTL:100094,"Milk fat yield",Chr.26:,Chr.26:22813762-22813802 bp,"","Trait:Milk>>Milk composition - fat>>Milk fat yield|VT:milk fat amount|PT:milk fat yield|CMO:milk fat yield"
Association,,QTL:99994,"Milk fat yield",Chr.26:,Chr.26:22983409-22983449 bp,"","Trait:Milk>>Milk composition - fat>>Milk fat yield|VT:milk fat amount|PT:milk fat yield|CMO:milk fat yield"
Association,,QTL:100023,"Milk fat yield",Chr.26:,Chr.26:22948628-22948668 bp,"","Trait:Milk>>Milk composition - fat>>Milk fat yield|VT:milk fat amount|PT:milk fat yield|CMO:milk fat yield"
Association,,QTL:100667,"Milk fat yield",Chr.26:,Chr.26:29642954-29642994 bp,"","Trait:Milk>>Milk composition - fat>>Milk fat yield|VT:milk fat amount|PT:milk fat yield|CMO:milk fat yield"
Association,,QTL:100206,"Milk fat yield",Chr.26:,Chr.26:23064055-23064095 bp,"","Trait:Milk>>Milk composition - fat>>Milk fat yield|VT:milk fat amount|PT:milk fat yield|CMO:milk fat yield"
Association,,QTL:100080,"Milk fat yield",Chr.26:,Chr.26:22762668-22762708 bp,"","Trait:Milk>>Milk composition - fat>>Milk fat yield|VT:milk fat amount|PT:milk fat yield|CMO:milk fat yield"
Association,,QTL:100340,"Milk fat yield",Chr.26:,Chr.26:23071720-23071760 bp,"","Trait:Milk>>Milk composition - fat>>Milk fat yield|VT:milk fat amount|PT:milk fat yield|CMO:milk fat yield"
Association,,QTL:98910,"Milk fat yield",Chr.26:,Chr.26:24035597-24035637 bp,"","Trait:Milk>>Milk composition - fat>>Milk fat yield|VT:milk fat amount|PT:milk fat yield|CMO:milk fat yield"
Association,,QTL:100047,"Milk fat yield",Chr.26:,Chr.26:22923288-22923328 bp,"","Trait:Milk>>Milk composition - fat>>Milk fat yield|VT:milk fat amount|PT:milk fat yield|CMO:milk fat yield"
Association,,QTL:99980,"Milk fat yield",Chr.26:,Chr.26:23046965-23047005 bp,"","Trait:Milk>>Milk composition - fat>>Milk fat yield|VT:milk fat amount|PT:milk fat yield|CMO:milk fat yield"
Association,,QTL:100421,"Milk fat yield",Chr.26:,Chr.26:29440871-29440911 bp,"","Trait:Milk>>Milk composition - fat>>Milk fat yield|VT:milk fat amount|PT:milk fat yield|CMO:milk fat yield"
Association,,QTL:100038,"Milk fat yield",Chr.26:,Chr.26:22935350-22935390 bp,"","Trait:Milk>>Milk composition - fat>>Milk fat yield|VT:milk fat amount|PT:milk fat yield|CMO:milk fat yield"
Association,,QTL:100064,"Milk fat yield",Chr.26:,Chr.26:22880686-22880726 bp,"","Trait:Milk>>Milk composition - fat>>Milk fat yield|VT:milk fat amount|PT:milk fat yield|CMO:milk fat yield"
Association,,QTL:99974,"Milk fat yield",Chr.26:,Chr.26:22772683-22772723 bp,"","Trait:Milk>>Milk composition - fat>>Milk fat yield|VT:milk fat amount|PT:milk fat yield|CMO:milk fat yield"
Association,,QTL:100053,"Milk fat yield",Chr.26:,Chr.26:23051553-23051593 bp,"","Trait:Milk>>Milk composition - fat>>Milk fat yield|VT:milk fat amount|PT:milk fat yield|CMO:milk fat yield"
Association,,QTL:99868,"Milk fat yield",Chr.26:,Chr.26:22711651-22711691 bp,"","Trait:Milk>>Milk composition - fat>>Milk fat yield|VT:milk fat amount|PT:milk fat yield|CMO:milk fat yield"
Association,,QTL:100042,"Milk fat yield",Chr.26:,Chr.26:23020458-23020498 bp,"","Trait:Milk>>Milk composition - fat>>Milk fat yield|VT:milk fat amount|PT:milk fat yield|CMO:milk fat yield"
Association,,QTL:100124,"Milk fat yield",Chr.26:,Chr.26:23061961-23062001 bp,"","Trait:Milk>>Milk composition - fat>>Milk fat yield|VT:milk fat amount|PT:milk fat yield|CMO:milk fat yield"
Association,,QTL:100092,"Milk fat yield",Chr.26:,Chr.26:22827046-22827086 bp,"","Trait:Milk>>Milk composition - fat>>Milk fat yield|VT:milk fat amount|PT:milk fat yield|CMO:milk fat yield"
Association,,QTL:100013,"Milk fat yield",Chr.26:,Chr.26:22966300-22966340 bp,"","Trait:Milk>>Milk composition - fat>>Milk fat yield|VT:milk fat amount|PT:milk fat yield|CMO:milk fat yield"
Association,,QTL:99811,"Milk fat yield",Chr.26:,Chr.26:23937086-23937126 bp,"","Trait:Milk>>Milk composition - fat>>Milk fat yield|VT:milk fat amount|PT:milk fat yield|CMO:milk fat yield"
Association,,QTL:99984,"Milk fat yield",Chr.26:,Chr.26:22890462-22890502 bp,"","Trait:Milk>>Milk composition - fat>>Milk fat yield|VT:milk fat amount|PT:milk fat yield|CMO:milk fat yield"
Association,,QTL:99801,"Milk fat yield",Chr.26:,Chr.26:29261368-29261408 bp,"","Trait:Milk>>Milk composition - fat>>Milk fat yield|VT:milk fat amount|PT:milk fat yield|CMO:milk fat yield"
Association,,QTL:100060,"Milk fat yield",Chr.26:,Chr.26:22875415-22875455 bp,"","Trait:Milk>>Milk composition - fat>>Milk fat yield|VT:milk fat amount|PT:milk fat yield|CMO:milk fat yield"
Association,,QTL:100089,"Milk fat yield",Chr.26:,Chr.26:22792845-22792885 bp,"","Trait:Milk>>Milk composition - fat>>Milk fat yield|VT:milk fat amount|PT:milk fat yield|CMO:milk fat yield"
Association,,QTL:100029,"Milk fat yield",Chr.26:,Chr.26:22995438-22995478 bp,"","Trait:Milk>>Milk composition - fat>>Milk fat yield|VT:milk fat amount|PT:milk fat yield|CMO:milk fat yield"
Association,,QTL:99966,"Milk fat yield",Chr.26:,Chr.26:23107226-23107266 bp,"","Trait:Milk>>Milk composition - fat>>Milk fat yield|VT:milk fat amount|PT:milk fat yield|CMO:milk fat yield"
Association,,QTL:99852,"Milk fat yield",Chr.26:,Chr.26:29219222-29219262 bp,"","Trait:Milk>>Milk composition - fat>>Milk fat yield|VT:milk fat amount|PT:milk fat yield|CMO:milk fat yield"
Association,,QTL:99742,"Milk fat yield",Chr.26:,Chr.26:29246191-29246231 bp,"","Trait:Milk>>Milk composition - fat>>Milk fat yield|VT:milk fat amount|PT:milk fat yield|CMO:milk fat yield"
Association,,QTL:100039,"Milk fat yield",Chr.26:,Chr.26:22936666-22936706 bp,"","Trait:Milk>>Milk composition - fat>>Milk fat yield|VT:milk fat amount|PT:milk fat yield|CMO:milk fat yield"
Association,,QTL:100192,"Milk fat yield",Chr.26:,Chr.26:23595047-23595087 bp,"","Trait:Milk>>Milk composition - fat>>Milk fat yield|VT:milk fat amount|PT:milk fat yield|CMO:milk fat yield"
Association,,QTL:100051,"Milk fat yield",Chr.26:,Chr.26:22920405-22920445 bp,"","Trait:Milk>>Milk composition - fat>>Milk fat yield|VT:milk fat amount|PT:milk fat yield|CMO:milk fat yield"
Association,,QTL:100117,"Milk fat yield",Chr.26:,Chr.26:23878666-23878706 bp,"","Trait:Milk>>Milk composition - fat>>Milk fat yield|VT:milk fat amount|PT:milk fat yield|CMO:milk fat yield"
Association,,QTL:100009,"Milk fat yield",Chr.26:,Chr.26:22888346-22888386 bp,"","Trait:Milk>>Milk composition - fat>>Milk fat yield|VT:milk fat amount|PT:milk fat yield|CMO:milk fat yield"
Association,,QTL:100015,"Milk fat yield",Chr.26:,Chr.26:22968844-22968884 bp,"","Trait:Milk>>Milk composition - fat>>Milk fat yield|VT:milk fat amount|PT:milk fat yield|CMO:milk fat yield"
Association,,QTL:100085,"Milk fat yield",Chr.26:,Chr.26:22803255-22803295 bp,"","Trait:Milk>>Milk composition - fat>>Milk fat yield|VT:milk fat amount|PT:milk fat yield|CMO:milk fat yield"
Association,,QTL:100058,"Milk fat yield",Chr.26:,Chr.26:22908548-22908588 bp,"","Trait:Milk>>Milk composition - fat>>Milk fat yield|VT:milk fat amount|PT:milk fat yield|CMO:milk fat yield"
Association,,QTL:100021,"Milk fat yield",Chr.26:,Chr.26:22948498-22948538 bp,"","Trait:Milk>>Milk composition - fat>>Milk fat yield|VT:milk fat amount|PT:milk fat yield|CMO:milk fat yield"
Association,,QTL:100012,"Milk fat yield",Chr.26:,Chr.26:22891394-22891434 bp,"","Trait:Milk>>Milk composition - fat>>Milk fat yield|VT:milk fat amount|PT:milk fat yield|CMO:milk fat yield"
Association,,QTL:100028,"Milk fat yield",Chr.26:,Chr.26:23009667-23009707 bp,"","Trait:Milk>>Milk composition - fat>>Milk fat yield|VT:milk fat amount|PT:milk fat yield|CMO:milk fat yield"
Association,,QTL:100102,"Milk fat yield",Chr.26:,Chr.26:23060462-23060502 bp,"","Trait:Milk>>Milk composition - fat>>Milk fat yield|VT:milk fat amount|PT:milk fat yield|CMO:milk fat yield"
Association,,QTL:99808,"Milk fat yield",Chr.26:,Chr.26:23584801-23584841 bp,"","Trait:Milk>>Milk composition - fat>>Milk fat yield|VT:milk fat amount|PT:milk fat yield|CMO:milk fat yield"
Association,,QTL:100678,"Milk fat yield",Chr.26:,Chr.26:25151755-25151795 bp,"","Trait:Milk>>Milk composition - fat>>Milk fat yield|VT:milk fat amount|PT:milk fat yield|CMO:milk fat yield"
Association,,QTL:99724,"Milk fat yield",Chr.26:,Chr.26:23115821-23115861 bp,"","Trait:Milk>>Milk composition - fat>>Milk fat yield|VT:milk fat amount|PT:milk fat yield|CMO:milk fat yield"
Association,,QTL:100071,"Milk fat yield",Chr.26:,Chr.26:22794379-22794419 bp,"","Trait:Milk>>Milk composition - fat>>Milk fat yield|VT:milk fat amount|PT:milk fat yield|CMO:milk fat yield"
Association,,QTL:100054,"Milk fat yield",Chr.26:,Chr.26:22910920-22910960 bp,"","Trait:Milk>>Milk composition - fat>>Milk fat yield|VT:milk fat amount|PT:milk fat yield|CMO:milk fat yield"
Association,,QTL:99733,"Milk fat yield",Chr.26:,Chr.26:23115380-23115420 bp,"","Trait:Milk>>Milk composition - fat>>Milk fat yield|VT:milk fat amount|PT:milk fat yield|CMO:milk fat yield"
Association,,QTL:100405,"Milk fat yield",Chr.26:,Chr.26:23074223-23074263 bp,"","Trait:Milk>>Milk composition - fat>>Milk fat yield|VT:milk fat amount|PT:milk fat yield|CMO:milk fat yield"
Association,,QTL:100435,"Milk fat yield",Chr.26:,Chr.26:22296289-22296329 bp,"","Trait:Milk>>Milk composition - fat>>Milk fat yield|VT:milk fat amount|PT:milk fat yield|CMO:milk fat yield"
Association,,QTL:100642,"Milk fat yield",Chr.26:,Chr.26:29603945-29603985 bp,"","Trait:Milk>>Milk composition - fat>>Milk fat yield|VT:milk fat amount|PT:milk fat yield|CMO:milk fat yield"
Association,,QTL:99626,"Milk fat yield",Chr.26:,Chr.26:23123312-23123352 bp,"","Trait:Milk>>Milk composition - fat>>Milk fat yield|VT:milk fat amount|PT:milk fat yield|CMO:milk fat yield"
Association,,QTL:100026,"Milk fat yield",Chr.26:,Chr.26:23001451-23001491 bp,"","Trait:Milk>>Milk composition - fat>>Milk fat yield|VT:milk fat amount|PT:milk fat yield|CMO:milk fat yield"
Association,,QTL:100406,"Milk fat yield",Chr.26:,Chr.26:25151785-25151825 bp,"","Trait:Milk>>Milk composition - fat>>Milk fat yield|VT:milk fat amount|PT:milk fat yield|CMO:milk fat yield"
Association,,QTL:100643,"Milk fat yield",Chr.26:,Chr.26:29597108-29597148 bp,"","Trait:Milk>>Milk composition - fat>>Milk fat yield|VT:milk fat amount|PT:milk fat yield|CMO:milk fat yield"
Association,,QTL:100063,"Milk fat yield",Chr.26:,Chr.26:22878828-22878868 bp,"","Trait:Milk>>Milk composition - fat>>Milk fat yield|VT:milk fat amount|PT:milk fat yield|CMO:milk fat yield"
Association,,QTL:100081,"Milk fat yield",Chr.26:,Chr.26:23616210-23616250 bp,"","Trait:Milk>>Milk composition - fat>>Milk fat yield|VT:milk fat amount|PT:milk fat yield|CMO:milk fat yield"
Association,,QTL:100032,"Milk fat yield",Chr.26:,Chr.26:22962796-22962836 bp,"","Trait:Milk>>Milk composition - fat>>Milk fat yield|VT:milk fat amount|PT:milk fat yield|CMO:milk fat yield"
Association,,QTL:100068,"Milk fat yield",Chr.26:,Chr.26:22770079-22770119 bp,"","Trait:Milk>>Milk composition - fat>>Milk fat yield|VT:milk fat amount|PT:milk fat yield|CMO:milk fat yield"
Association,,QTL:100017,"Milk fat yield",Chr.26:,Chr.26:22973203-22973243 bp,"","Trait:Milk>>Milk composition - fat>>Milk fat yield|VT:milk fat amount|PT:milk fat yield|CMO:milk fat yield"
Association,,QTL:100677,"Milk fat yield",Chr.26:,Chr.26:29568559-29568599 bp,"","Trait:Milk>>Milk composition - fat>>Milk fat yield|VT:milk fat amount|PT:milk fat yield|CMO:milk fat yield"
Association,,QTL:100052,"Milk fat yield",Chr.26:,Chr.26:22927081-22927121 bp,"","Trait:Milk>>Milk composition - fat>>Milk fat yield|VT:milk fat amount|PT:milk fat yield|CMO:milk fat yield"
Association,,QTL:100728,"Milk fat yield",Chr.26:,Chr.26:29313740-29313780 bp,"","Trait:Milk>>Milk composition - fat>>Milk fat yield|VT:milk fat amount|PT:milk fat yield|CMO:milk fat yield"
Association,,QTL:100020,"Milk fat yield",Chr.26:,Chr.26:22976869-22976909 bp,"","Trait:Milk>>Milk composition - fat>>Milk fat yield|VT:milk fat amount|PT:milk fat yield|CMO:milk fat yield"
Association,,QTL:100025,"Milk fat yield",Chr.26:,Chr.26:22956422-22956462 bp,"","Trait:Milk>>Milk composition - fat>>Milk fat yield|VT:milk fat amount|PT:milk fat yield|CMO:milk fat yield"
Association,,QTL:100095,"Milk fat yield",Chr.26:,Chr.26:22818074-22818114 bp,"","Trait:Milk>>Milk composition - fat>>Milk fat yield|VT:milk fat amount|PT:milk fat yield|CMO:milk fat yield"
Association,,QTL:99869,"Milk fat yield",Chr.26:,Chr.26:22702493-22702533 bp,"","Trait:Milk>>Milk composition - fat>>Milk fat yield|VT:milk fat amount|PT:milk fat yield|CMO:milk fat yield"
Association,,QTL:100031,"Milk fat yield",Chr.26:,Chr.26:23004760-23004800 bp,"","Trait:Milk>>Milk composition - fat>>Milk fat yield|VT:milk fat amount|PT:milk fat yield|CMO:milk fat yield"
Association,,QTL:100084,"Milk fat yield",Chr.26:,Chr.26:23059608-23059648 bp,"","Trait:Milk>>Milk composition - fat>>Milk fat yield|VT:milk fat amount|PT:milk fat yield|CMO:milk fat yield"
Association,,QTL:99856,"Milk fat yield",Chr.26:,Chr.26:29221041-29221081 bp,"","Trait:Milk>>Milk composition - fat>>Milk fat yield|VT:milk fat amount|PT:milk fat yield|CMO:milk fat yield"
Association,,QTL:99739,"Milk fat yield",Chr.26:,Chr.26:29243703-29243743 bp,"","Trait:Milk>>Milk composition - fat>>Milk fat yield|VT:milk fat amount|PT:milk fat yield|CMO:milk fat yield"
Association,,QTL:100805,"Milk fat yield",Chr.26:,Chr.26:29714802-29714842 bp,"","Trait:Milk>>Milk composition - fat>>Milk fat yield|VT:milk fat amount|PT:milk fat yield|CMO:milk fat yield"
Association,,QTL:100075,"Milk fat yield",Chr.26:,Chr.26:22760784-22760824 bp,"","Trait:Milk>>Milk composition - fat>>Milk fat yield|VT:milk fat amount|PT:milk fat yield|CMO:milk fat yield"
Association,,QTL:100030,"Milk fat yield",Chr.26:,Chr.26:23005656-23005696 bp,"","Trait:Milk>>Milk composition - fat>>Milk fat yield|VT:milk fat amount|PT:milk fat yield|CMO:milk fat yield"
Association,,QTL:100665,"Milk fat yield",Chr.26:,Chr.26:23740846-23740886 bp,"","Trait:Milk>>Milk composition - fat>>Milk fat yield|VT:milk fat amount|PT:milk fat yield|CMO:milk fat yield"
Association,,QTL:100033,"Milk fat yield",Chr.26:,Chr.26:22941143-22941183 bp,"","Trait:Milk>>Milk composition - fat>>Milk fat yield|VT:milk fat amount|PT:milk fat yield|CMO:milk fat yield"
Association,,QTL:100151,"Milk fat yield",Chr.26:,Chr.26:29268615-29268655 bp,"","Trait:Milk>>Milk composition - fat>>Milk fat yield|VT:milk fat amount|PT:milk fat yield|CMO:milk fat yield"
Association,,QTL:99839,"Milk fat yield",Chr.26:,Chr.26:29222709-29222749 bp,"","Trait:Milk>>Milk composition - fat>>Milk fat yield|VT:milk fat amount|PT:milk fat yield|CMO:milk fat yield"
Association,,QTL:100011,"Milk fat yield",Chr.26:,Chr.26:22870441-22870481 bp,"","Trait:Milk>>Milk composition - fat>>Milk fat yield|VT:milk fat amount|PT:milk fat yield|CMO:milk fat yield"
Association,,QTL:100315,"Milk fat yield",Chr.26:,Chr.26:22459301-22459341 bp,"","Trait:Milk>>Milk composition - fat>>Milk fat yield|VT:milk fat amount|PT:milk fat yield|CMO:milk fat yield"
Association,,QTL:100074,"Milk fat yield",Chr.26:,Chr.26:22797412-22797452 bp,"","Trait:Milk>>Milk composition - fat>>Milk fat yield|VT:milk fat amount|PT:milk fat yield|CMO:milk fat yield"
Association,,QTL:100172,"Milk fat yield",Chr.26:,Chr.26:23062649-23062689 bp,"","Trait:Milk>>Milk composition - fat>>Milk fat yield|VT:milk fat amount|PT:milk fat yield|CMO:milk fat yield"
Association,,QTL:100003,"Milk fat yield",Chr.26:,Chr.26:22998324-22998364 bp,"","Trait:Milk>>Milk composition - fat>>Milk fat yield|VT:milk fat amount|PT:milk fat yield|CMO:milk fat yield"
Association,,QTL:100059,"Milk fat yield",Chr.26:,Chr.26:22902887-22902927 bp,"","Trait:Milk>>Milk composition - fat>>Milk fat yield|VT:milk fat amount|PT:milk fat yield|CMO:milk fat yield"
Association,,QTL:100044,"Milk fat yield",Chr.26:,Chr.26:22928088-22928128 bp,"","Trait:Milk>>Milk composition - fat>>Milk fat yield|VT:milk fat amount|PT:milk fat yield|CMO:milk fat yield"
Association,,QTL:100493,"Milk fat yield",Chr.26:,Chr.26:29036596-29036636 bp,"","Trait:Milk>>Milk composition - fat>>Milk fat yield|VT:milk fat amount|PT:milk fat yield|CMO:milk fat yield"
Association,,QTL:100171,"Milk fat yield",Chr.26:,Chr.26:29272748-29272788 bp,"","Trait:Milk>>Milk composition - fat>>Milk fat yield|VT:milk fat amount|PT:milk fat yield|CMO:milk fat yield"
Association,,QTL:100161,"Milk fat yield",Chr.26:,Chr.26:22478262-22478302 bp,"","Trait:Milk>>Milk composition - fat>>Milk fat yield|VT:milk fat amount|PT:milk fat yield|CMO:milk fat yield"
Association,,QTL:100006,"Milk fat yield",Chr.26:,Chr.26:29267831-29267871 bp,"","Trait:Milk>>Milk composition - fat>>Milk fat yield|VT:milk fat amount|PT:milk fat yield|CMO:milk fat yield"
Association,,QTL:100264,"Milk fat yield",Chr.26:,Chr.26:23055459-23055499 bp,"","Trait:Milk>>Milk composition - fat>>Milk fat yield|VT:milk fat amount|PT:milk fat yield|CMO:milk fat yield"
Association,,QTL:100664,"Milk fat yield",Chr.26:,Chr.26:29651839-29651879 bp,"","Trait:Milk>>Milk composition - fat>>Milk fat yield|VT:milk fat amount|PT:milk fat yield|CMO:milk fat yield"
Association,,QTL:100077,"Milk fat yield",Chr.26:,Chr.26:22796978-22797018 bp,"","Trait:Milk>>Milk composition - fat>>Milk fat yield|VT:milk fat amount|PT:milk fat yield|CMO:milk fat yield"
Association,,QTL:99854,"Milk fat yield",Chr.26:,Chr.26:21476259-21476299 bp,"","Trait:Milk>>Milk composition - fat>>Milk fat yield|VT:milk fat amount|PT:milk fat yield|CMO:milk fat yield"
Association,,QTL:99815,"Milk fat yield",Chr.26:,Chr.26:23592629-23592669 bp,"","Trait:Milk>>Milk composition - fat>>Milk fat yield|VT:milk fat amount|PT:milk fat yield|CMO:milk fat yield"
Association,,QTL:100861,"Milk fat yield",Chr.26:,Chr.26:29495384-29495424 bp,"","Trait:Milk>>Milk composition - fat>>Milk fat yield|VT:milk fat amount|PT:milk fat yield|CMO:milk fat yield"
Association,,QTL:100711,"Milk fat yield",Chr.26:,Chr.26:29592637-29592677 bp,"","Trait:Milk>>Milk composition - fat>>Milk fat yield|VT:milk fat amount|PT:milk fat yield|CMO:milk fat yield"
Association,,QTL:99851,"Milk fat yield",Chr.26:,Chr.26:21476048-21476088 bp,"","Trait:Milk>>Milk composition - fat>>Milk fat yield|VT:milk fat amount|PT:milk fat yield|CMO:milk fat yield"
Association,,QTL:100883,"Milk fat yield",Chr.26:,Chr.26:29521096-29521136 bp,"","Trait:Milk>>Milk composition - fat>>Milk fat yield|VT:milk fat amount|PT:milk fat yield|CMO:milk fat yield"
Association,,QTL:99863,"Milk fat yield",Chr.26:,Chr.26:25044511-25044551 bp,"","Trait:Milk>>Milk composition - fat>>Milk fat yield|VT:milk fat amount|PT:milk fat yield|CMO:milk fat yield"
Association,,QTL:100680,"Milk fat yield",Chr.26:,Chr.26:29572124-29572164 bp,"","Trait:Milk>>Milk composition - fat>>Milk fat yield|VT:milk fat amount|PT:milk fat yield|CMO:milk fat yield"
QTL,FP,QTL:11340,"Milk fat percentage (EBV)",Chr.26: 53.47-60.47 cM,Chr.26:27602977-30988113 bp,"","Trait:Milk>>Milk composition - fat>>Milk fat percentage (EBV)|VT:milk fat amount|PT:milk fat content"
QTL,FY,QTL:11339,"Milk fat yield",Chr.26: 53.47-60.47 cM,Chr.26:27602977-30988113 bp,"","Trait:Milk>>Milk composition - fat>>Milk fat yield|VT:milk fat amount|PT:milk fat yield|CMO:milk fat yield"
QTL,FP,QTL:11336,"Milk fat percentage (EBV)",Chr.26: 43.22-53.09 cM,Chr.26:22661791-26969969 bp,"","Trait:Milk>>Milk composition - fat>>Milk fat percentage (EBV)|VT:milk fat amount|PT:milk fat content"
QTL,FY,QTL:11335,"Milk fat yield",Chr.26: 43.22-53.09 cM,Chr.26:22661791-26969969 bp,"","Trait:Milk>>Milk composition - fat>>Milk fat yield|VT:milk fat amount|PT:milk fat yield|CMO:milk fat yield"
QTL,FP,QTL:11332,"Milk fat percentage (EBV)",Chr.26: 31.65-37.63 cM,Chr.26:18747171-20199766 bp,"","Trait:Milk>>Milk composition - fat>>Milk fat percentage (EBV)|VT:milk fat amount|PT:milk fat content"
QTL,FY,QTL:11331,"Milk fat yield",Chr.26: 31.65-37.63 cM,Chr.26:18747171-20199766 bp,"","Trait:Milk>>Milk composition - fat>>Milk fat yield|VT:milk fat amount|PT:milk fat yield|CMO:milk fat yield"
QTL,FA-C18:2n3,QTL:31788,"Trans-11,cis-15-C18:2 fatty acid content",Chr.26: 28.02-31.32 cM,Chr.26:19262415-21529881 bp,"","Trait:Meat and Carcass>>Fatty acid content>>Trans-11,cis-15-C18:2 fatty acid content|PT:meat fatty acid trans-11,cis-15-C18:2 content"
QTL,MFA-C10:0,QTL:56582,"Milk capric acid percentage",Chr.26: 4.37-59.77 cM,Chr.26:3006550-41086362 bp,"","Trait:Milk>>Milk composition - fat>>Milk capric acid percentage|VT:milk fatty acid C10:0 amount|PT:milk fatty acid C10:0 content|CMO:milk fatty acid C10:0 percentage"
QTL,MFA-C14:0,QTL:56583,"Milk myristic acid percentage",Chr.26: 4.37-59.77 cM,Chr.26:3006550-41086362 bp,"","Trait:Milk>>Milk composition - fat>>Milk myristic acid percentage|VT:milk fatty acid C14:0 amount|PT:milk fatty acid C14:0 content|CMO:milk fatty acid C12:0 percentage"
QTL,MFA-C16:0,QTL:56584,"Milk palmitic acid percentage",Chr.26: 4.37-59.77 cM,Chr.26:3006550-41086362 bp,"","Trait:Milk>>Milk composition - fat>>Milk palmitic acid percentage|VT:milk fatty acid C16:0 amount|PT:milk fatty acid C16:0 content|CMO:milk fatty acid C16:0 percentage"
QTL,MFA-C10:1,QTL:56585,"Milk decenoic acid percentage",Chr.26: 4.37-59.77 cM,Chr.26:3006550-41086362 bp,"","Trait:Milk>>Milk composition - fat>>Milk decenoic acid percentage"
QTL,MFA-C12:1,QTL:56586,"Milk lauroleic acid percentage",Chr.26: 4.37-59.77 cM,Chr.26:3006550-41086362 bp,"","Trait:Milk>>Milk composition - fat>>Milk lauroleic acid percentage|VT:milk fatty acid C12:1(n-3) amount|PT:milk fatty acid C12:1(n-3) content|CMO:milk fatty acid C12:1(n-3) percentage"
QTL,MFA-C14:1,QTL:56587,"Milk myristoleic acid percentage",Chr.26: 4.37-59.77 cM,Chr.26:3006550-41086362 bp,"","Trait:Milk>>Milk composition - fat>>Milk myristoleic acid percentage|VT:milk fatty acid cis-9-C14:1 amount|PT:milk fatty acid cis-9-C14:1 content|CMO:milk fatty acid cis-9-C14:1 percentage"
QTL,MFA-C16:1,QTL:56588,"Milk palmitoleic acid percentage",Chr.26: 4.37-59.77 cM,Chr.26:3006550-41086362 bp,"","Trait:Milk>>Milk composition - fat>>Milk palmitoleic acid percentage|VT:milk fatty acid cis-9-C16:1 amount|PT:milk fatty acid cis-9-C16:1 content|CMO:milk fatty acid cis-9-C16:1 percentage"
QTL,MFA-C10:0,QTL:56650,"Milk capric acid percentage",Chr.26: 2.07-56.73 cM,Chr.26:1419676-38996499 bp,"","Trait:Milk>>Milk composition - fat>>Milk capric acid percentage|VT:milk fatty acid C10:0 amount|PT:milk fatty acid C10:0 content|CMO:milk fatty acid C10:0 percentage"
QTL,MFA-C10:1,QTL:56651,"Milk decenoic acid percentage",Chr.26: 2.07-56.73 cM,Chr.26:1419676-38996499 bp,"","Trait:Milk>>Milk composition - fat>>Milk decenoic acid percentage"
QTL,MFA-C12:1,QTL:56652,"Milk lauroleic acid percentage",Chr.26: 2.07-56.73 cM,Chr.26:1419676-38996499 bp,"","Trait:Milk>>Milk composition - fat>>Milk lauroleic acid percentage|VT:milk fatty acid C12:1(n-3) amount|PT:milk fatty acid C12:1(n-3) content|CMO:milk fatty acid C12:1(n-3) percentage"
QTL,MFA-C14:1,QTL:56653,"Milk myristoleic acid percentage",Chr.26: 2.07-56.73 cM,Chr.26:1419676-38996499 bp,"","Trait:Milk>>Milk composition - fat>>Milk myristoleic acid percentage|VT:milk fatty acid cis-9-C14:1 amount|PT:milk fatty acid cis-9-C14:1 content|CMO:milk fatty acid cis-9-C14:1 percentage"
QTL,MFA-C16:1,QTL:56654,"Milk palmitoleic acid percentage",Chr.26: 2.07-56.73 cM,Chr.26:1419676-38996499 bp,"","Trait:Milk>>Milk composition - fat>>Milk palmitoleic acid percentage|VT:milk fatty acid cis-9-C16:1 amount|PT:milk fatty acid cis-9-C16:1 content|CMO:milk fatty acid cis-9-C16:1 percentage"
QTL,DDF,QTL:10191,"Milk fat yield (daughter deviation)",Chr.26: 15.3 cM 10.7-64.7 cM,Chr.26:4061466-33733971 bp,"","Trait:Milk>>Milk composition - fat>>Milk fat yield (daughter deviation)|VT:milk fat amount|PT:milk fat yield"
QTL,FA-C14:0,QTL:12179,"Myristic acid content",Chr.26: 18 cM 0-44 cM,Chr.26:14558-23204936 bp,"","Trait:Meat and Carcass>>Fatty acid content>>Myristic acid content|PT:meat fatty acid C14:0 content"
QTL,FP,QTL:2735,"Milk fat percentage",Chr.26: 23.4 cM 5.094-41.64 cM,Chr.26:1048128-22313548 bp,"","Trait:Milk>>Milk composition - fat>>Milk fat percentage|VT:milk fat amount|PT:milk fat content|CMO:milk fat percentage"
QTL,FY,QTL:2572,"Milk fat yield",Chr.26: 23.7 cM 22.862-41.64 cM,Chr.26:8406484-22313548 bp,"","Trait:Milk>>Milk composition - fat>>Milk fat yield|VT:milk fat amount|PT:milk fat yield|CMO:milk fat yield"
QTL,FATP,QTL:1360,"Fat percentage",Chr.26: 26 cM 2.839-41.64 cM,Chr.26:2378905-22313548 bp,"","Trait:Meat and Carcass>>Fatness>>Fat percentage|PT:dressed carcass fat percentage",Candidate: 19122 (NCBIgene)
QTL,FA-C14:1,QTL:12182,"Myristoleic acid content",Chr.26: 26.95 cM 0-55 cM,Chr.26:14558-28668377 bp,"","Trait:Meat and Carcass>>Fatty acid content>>Myristoleic acid content|PT:meat fatty acid cis-9-C14:1 content"
QTL,FY,QTL:10453,"Milk fat yield",Chr.26: 28.6 cM 15.1-35.8 cM,Chr.26:5226222-20490419 bp,"","Trait:Milk>>Milk composition - fat>>Milk fat yield|VT:milk fat amount|PT:milk fat yield|CMO:milk fat yield"
QTL,PY,QTL:10454,"Milk protein yield",Chr.26: 29.2 cM 12.4-39.9 cM,Chr.26:5245244-21780458 bp,"","Trait:Milk>>Milk composition - protein>>Milk protein yield|VT:milk protein amount|PT:milk protein yield|CMO:milk protein yield"
Association,MC14,QTL:33559,"Milk C14 index",Chr.26: 30.91 cM 30.91-30.91 cM,Chr.26:21245731-21245771 bp,"","Trait:Milk>>Milk composition - fat>>Milk C14 index|VT:milk fatty acid amount|PT:milk fatty acid content",: 520925 ()
Association,,QTL:62605,"Milk C14 index",Chr.26: 30.91 cM 30.91-30.91 cM,Chr.26:21245731-21245771 bp,"","Trait:Milk>>Milk composition - fat>>Milk C14 index|VT:milk fatty acid amount|PT:milk fatty acid content"
Association,,QTL:62750,"Milk myristoleic acid percentage",Chr.26: 30.91 cM 30.91-30.91 cM,Chr.26:21245731-21245771 bp,"","Trait:Milk>>Milk composition - fat>>Milk myristoleic acid percentage|VT:milk fatty acid cis-9-C14:1 amount|PT:milk fatty acid cis-9-C14:1 content|CMO:milk fatty acid cis-9-C14:1 percentage"
Association,,QTL:63090,"Milk C14 index",Chr.26: 30.91 cM 30.91-30.91 cM,Chr.26:21245731-21245771 bp,"","Trait:Milk>>Milk composition - fat>>Milk C14 index|VT:milk fatty acid amount|PT:milk fatty acid content"
Association,,QTL:63315,"Milk myristoleic acid percentage",Chr.26: 30.91 cM 30.91-30.91 cM,Chr.26:21245731-21245771 bp,"","Trait:Milk>>Milk composition - fat>>Milk myristoleic acid percentage|VT:milk fatty acid cis-9-C14:1 amount|PT:milk fatty acid cis-9-C14:1 content|CMO:milk fatty acid cis-9-C14:1 percentage"
Association,FP,QTL:95251,"Milk fat percentage",Chr.26: 30.93 cM 30.93-30.93 cM,Chr.26:21263661-21263701 bp,"","Trait:Milk>>Milk composition - fat>>Milk fat percentage|VT:milk fat amount|PT:milk fat content|CMO:milk fat percentage"
Association,MFA-C14:0,QTL:101325,"Milk myristic acid percentage",Chr.26: 30.93 cM 30.93-30.93 cM,Chr.26:21263661-21263701 bp,"","Trait:Milk>>Milk composition - fat>>Milk myristic acid percentage|VT:milk fatty acid C14:0 amount|PT:milk fatty acid C14:0 content|CMO:milk fatty acid C12:0 percentage",Associated: 280924 (NCBIgene)
Association,MFA-C14:1,QTL:101326,"Milk myristoleic acid percentage",Chr.26: 30.93 cM 30.93-30.93 cM,Chr.26:21263661-21263701 bp,"","Trait:Milk>>Milk composition - fat>>Milk myristoleic acid percentage|VT:milk fatty acid cis-9-C14:1 amount|PT:milk fatty acid cis-9-C14:1 content|CMO:milk fatty acid cis-9-C14:1 percentage",Associated: 280924 (NCBIgene)
Association,MFA-C16:1,QTL:101327,"Milk palmitoleic acid percentage",Chr.26: 30.93 cM 30.93-30.93 cM,Chr.26:21263661-21263701 bp,"","Trait:Milk>>Milk composition - fat>>Milk palmitoleic acid percentage|VT:milk fatty acid cis-9-C16:1 amount|PT:milk fatty acid cis-9-C16:1 content|CMO:milk fatty acid cis-9-C16:1 percentage",Associated: 280924 (NCBIgene)
Association,MFA-C18:2,QTL:101346,"Milk linoleic acid percentage",Chr.26: 30.93 cM 30.93-30.93 cM,Chr.26:21263661-21263701 bp,"","Trait:Milk>>Milk composition - fat>>Milk linoleic acid percentage|VT:milk fatty acid cis-9,cis-12-C18:2 amount|PT:milk fatty acid cis-9,cis-12-C18:2 content|CMO:milk fatty acid cis-9,cis-12-C18:2 percentage",Associated: 280924 (NCBIgene)
Association,CLAC18:2,QTL:101347,"Milk conjugated linoleic acid percentage",Chr.26: 30.93 cM 30.93-30.93 cM,Chr.26:21263661-21263701 bp,"","Trait:Milk>>Milk composition - fat>>Milk conjugated linoleic acid percentage|VT:milk conjugated linoleic acid amount|PT:milk conjugated linoleic acid content|CMO:milk conjugated linoleic acid percentage",Associated: 280924 (NCBIgene)
Association,MC14,QTL:101348,"Milk C14 index",Chr.26: 30.93 cM 30.93-30.93 cM,Chr.26:21263661-21263701 bp,"","Trait:Milk>>Milk composition - fat>>Milk C14 index|VT:milk fatty acid amount|PT:milk fatty acid content",Associated: 280924 (NCBIgene)
Association,MC16,QTL:101349,"Milk C16 index",Chr.26: 30.93 cM 30.93-30.93 cM,Chr.26:21263661-21263701 bp,"","Trait:Milk>>Milk composition - fat>>Milk C16 index|VT:milk fatty acid amount|PT:milk fatty acid content",Associated: 280924 (NCBIgene)
Association,MFA-C22:0,QTL:122293,"Milk docosanoic acid percentage",Chr.26: 30.93 cM 30.93-30.93 cM,Chr.26:21263661-21263701 bp,"","Trait:Milk>>Milk composition - fat>>Milk docosanoic acid percentage|VT:milk fatty acid C22:0 amount|PT:milk fatty acid C22:0 content"
Association,MFA-C20:1c9,QTL:122332,"Milk cis-9-Eicosenoic acid percentage",Chr.26: 30.93 cM 30.93-30.93 cM,Chr.26:21263661-21263701 bp,"","Trait:Milk>>Milk composition - fat>>Milk cis-9-Eicosenoic acid percentage"
Association,FY,QTL:20244,"Milk fat yield",Chr.26: 31.28 cM 30.58-31.97 cM,Chr.26:21023960-21977581 bp,"","Trait:Milk>>Milk composition - fat>>Milk fat yield|VT:milk fat amount|PT:milk fat yield|CMO:milk fat yield"
Association,FP,QTL:20245,"Milk fat percentage",Chr.26: 31.28 cM 30.58-31.97 cM,Chr.26:21023960-21977581 bp,"","Trait:Milk>>Milk composition - fat>>Milk fat percentage|VT:milk fat amount|PT:milk fat content|CMO:milk fat percentage"
QTL,FA-C14:1,QTL:19634,"Myristoleic acid content",Chr.26: 31.28 cM 30.58-31.97 cM,Chr.26:21023960-21977581 bp,"","Trait:Meat and Carcass>>Fatty acid content>>Myristoleic acid content|PT:meat fatty acid cis-9-C14:1 content"
QTL,FA-C16:1,QTL:19639,"Palmitoleic acid content",Chr.26: 31.28 cM 30.58-31.97 cM,Chr.26:21023960-21977581 bp,"","Trait:Meat and Carcass>>Fatty acid content>>Palmitoleic acid content|PT:meat fatty acid cis-9-C16:1 content"
QTL,FA-C16:1,QTL:19756,"Palmitoleic acid content",Chr.26: 31.28 cM 30.58-31.97 cM,Chr.26:21023960-21977581 bp,"","Trait:Meat and Carcass>>Fatty acid content>>Palmitoleic acid content|PT:meat fatty acid cis-9-C16:1 content"
QTL,FA-C18:1n6,QTL:19788,"Cis-12-C18:1 fatty acid content",Chr.26: 31.28 cM 30.58-31.97 cM,Chr.26:21023960-21977581 bp,"","Trait:Meat and Carcass>>Fatty acid content>>Cis-12-C18:1 fatty acid content|PT:meat fatty acid cis-12-C18:1 content"
QTL,FA-C18:1n6,QTL:20519,"Cis-12-C18:1 fatty acid content",Chr.26: 31.28 cM 30.58-31.97 cM,Chr.26:21023960-21977581 bp,"","Trait:Meat and Carcass>>Fatty acid content>>Cis-12-C18:1 fatty acid content|PT:meat fatty acid cis-12-C18:1 content"
QTL,FA-C14:0,QTL:19629,"Myristic acid content",Chr.26: 31.28 cM 30.58-31.97 cM,Chr.26:21023960-21977581 bp,"","Trait:Meat and Carcass>>Fatty acid content>>Myristic acid content|PT:meat fatty acid C14:0 content"
QTL,SFA,QTL:19728,"Saturated fatty acid content",Chr.26: 31.28 cM 30.58-31.97 cM,Chr.26:21023960-21977581 bp,"","Trait:Meat and Carcass>>Fatty acid content>>Saturated fatty acid content|PT:meat saturated fatty acid content"
QTL,FA-C14:0,QTL:19749,"Myristic acid content",Chr.26: 31.28 cM 30.58-31.97 cM,Chr.26:21023960-21977581 bp,"","Trait:Meat and Carcass>>Fatty acid content>>Myristic acid content|PT:meat fatty acid C14:0 content"
QTL,AI,QTL:20534,"Atherogenic index",Chr.26: 31.28 cM 30.58-31.97 cM,Chr.26:21023960-21977581 bp,"","Trait:Meat and Carcass>>Fatty acid content>>Atherogenic index|PT:meat fatty acid content"
Association,MC14,QTL:32998,"Milk C14 index",Chr.26: 31.81 cM 31.81-31.81 cM,Chr.26:21864022-21864062 bp,"","Trait:Milk>>Milk composition - fat>>Milk C14 index|VT:milk fatty acid amount|PT:milk fatty acid content"
Association,,QTL:62456,"Milk C14 index",Chr.26: 31.81 cM 31.81-31.81 cM,Chr.26:21864022-21864062 bp,"","Trait:Milk>>Milk composition - fat>>Milk C14 index|VT:milk fatty acid amount|PT:milk fatty acid content"
Association,,QTL:62602,"Milk myristoleic acid percentage",Chr.26: 31.81 cM 31.81-31.81 cM,Chr.26:21864022-21864062 bp,"","Trait:Milk>>Milk composition - fat>>Milk myristoleic acid percentage|VT:milk fatty acid cis-9-C14:1 amount|PT:milk fatty acid cis-9-C14:1 content|CMO:milk fatty acid cis-9-C14:1 percentage"
Association,,QTL:62916,"Milk C14 index",Chr.26: 31.81 cM 31.81-31.81 cM,Chr.26:21864022-21864062 bp,"","Trait:Milk>>Milk composition - fat>>Milk C14 index|VT:milk fatty acid amount|PT:milk fatty acid content"
Association,,QTL:63069,"Milk myristoleic acid percentage",Chr.26: 31.81 cM 31.81-31.81 cM,Chr.26:21864022-21864062 bp,"","Trait:Milk>>Milk composition - fat>>Milk myristoleic acid percentage|VT:milk fatty acid cis-9-C14:1 amount|PT:milk fatty acid cis-9-C14:1 content|CMO:milk fatty acid cis-9-C14:1 percentage"
Association,,QTL:52788,"Milk fat percentage",Chr.26: 32.56 cM 32.56-32.56 cM,Chr.26:22379388-22379428 bp,"","Trait:Milk>>Milk composition - fat>>Milk fat percentage|VT:milk fat amount|PT:milk fat content|CMO:milk fat percentage"
Association,,QTL:52789,"Milk fat yield",Chr.26: 32.56 cM 32.56-32.56 cM,Chr.26:22379388-22379428 bp,"","Trait:Milk>>Milk composition - fat>>Milk fat yield|VT:milk fat amount|PT:milk fat yield|CMO:milk fat yield"
QTL,FA-C16:1,QTL:12210,"Palmitoleic acid content",Chr.26: 33 cM 26.95-91.37 cM,Chr.26:11772290-48138729 bp,"","Trait:Meat and Carcass>>Fatty acid content>>Palmitoleic acid content|PT:meat fatty acid cis-9-C16:1 content"
Association,MC14,QTL:34159,"Milk C14 index",Chr.26: 35.27 cM 35.27-35.27 cM,Chr.26:24243168-24243208 bp,"","Trait:Milk>>Milk composition - fat>>Milk C14 index|VT:milk fatty acid amount|PT:milk fatty acid content",: 281951 ()
QTL,DDF,QTL:10192,"Milk fat yield (daughter deviation)",Chr.26: 35.4 cM 10.7-64.7 cM,Chr.26:4061466-33733971 bp,"","Trait:Milk>>Milk composition - fat>>Milk fat yield (daughter deviation)|VT:milk fat amount|PT:milk fat yield"
Association,MC14,QTL:35077,"Milk C14 index",Chr.26: 37.60 cM 37.60-37.60 cM,Chr.26:25847589-25847629 bp,"","Trait:Milk>>Milk composition - fat>>Milk C14 index|VT:milk fatty acid amount|PT:milk fatty acid content",: 531405 ()
Association,,QTL:63626,"Milk C14 index",Chr.26: 37.60 cM 37.60-37.60 cM,Chr.26:25847589-25847629 bp,"","Trait:Milk>>Milk composition - fat>>Milk C14 index|VT:milk fatty acid amount|PT:milk fatty acid content"
Association,,QTL:62769,"Milk myristoleic acid percentage",Chr.26: 39.07 cM 39.07-39.07 cM,Chr.26:26854836-26854876 bp,"","Trait:Milk>>Milk composition - fat>>Milk myristoleic acid percentage|VT:milk fatty acid cis-9-C14:1 amount|PT:milk fatty acid cis-9-C14:1 content|CMO:milk fatty acid cis-9-C14:1 percentage"
Association,,QTL:62865,"Milk C14 index",Chr.26: 39.07 cM 39.07-39.07 cM,Chr.26:26854836-26854876 bp,"","Trait:Milk>>Milk composition - fat>>Milk C14 index|VT:milk fatty acid amount|PT:milk fatty acid content"
Association,,QTL:63330,"Milk C14 index",Chr.26: 39.07 cM 39.07-39.07 cM,Chr.26:26854836-26854876 bp,"","Trait:Milk>>Milk composition - fat>>Milk C14 index|VT:milk fatty acid amount|PT:milk fatty acid content"
Association,,QTL:63332,"Milk myristoleic acid percentage",Chr.26: 39.07 cM 39.07-39.07 cM,Chr.26:26854836-26854876 bp,"","Trait:Milk>>Milk composition - fat>>Milk myristoleic acid percentage|VT:milk fatty acid cis-9-C14:1 amount|PT:milk fatty acid cis-9-C14:1 content|CMO:milk fatty acid cis-9-C14:1 percentage"
QTL,FY,QTL:4997,"Milk fat yield",Chr.26: 39.4 cM 37.63-53.09 cM,Chr.26:20199766-26969969 bp,"","Trait:Milk>>Milk composition - fat>>Milk fat yield|VT:milk fat amount|PT:milk fat yield|CMO:milk fat yield"
Association,FY,QTL:10199,"Milk fat yield",Chr.26: 47.8 cM,Chr.26:22503440-22642708 bp,"","Trait:Milk>>Milk composition - fat>>Milk fat yield|VT:milk fat amount|PT:milk fat yield|CMO:milk fat yield",Candidate: 540481 (NCBIgene)
QTL,FP,QTL:2598,"Milk fat percentage",Chr.26: 51.5 cM 22.862-52.45 cM,Chr.26:8406484-25910108 bp,"","Trait:Milk>>Milk composition - fat>>Milk fat percentage|VT:milk fat amount|PT:milk fat content|CMO:milk fat percentage"
QTL,FY,QTL:3635,"Milk fat yield",Chr.26: 51.76 cM 51.67-51.9 cM,Chr.26:25267910-25428068 bp,"","Trait:Milk>>Milk composition - fat>>Milk fat yield|VT:milk fat amount|PT:milk fat yield|CMO:milk fat yield",Candidate: 19122 (NCBIgene)
QTL,FY,QTL:2570,"Milk fat yield",Chr.26: 58.7 cM 42.48-60.47 cM,Chr.26:23000265-30988113 bp,"","Trait:Milk>>Milk composition - fat>>Milk fat yield|VT:milk fat amount|PT:milk fat yield|CMO:milk fat yield"
QTL,FP,QTL:2571,"Milk fat percentage",Chr.26: 58.7 cM 42.48-60.47 cM,Chr.26:23000265-30988113 bp,"","Trait:Milk>>Milk composition - fat>>Milk fat percentage|VT:milk fat amount|PT:milk fat content|CMO:milk fat percentage"

## Sheet: MED21_SSPN_LRMP_KRAS_BCAT1
ARS-BFGL-NGS-110407_MED21: Chr5:83196046
Hapmap49290-BTA-74411:SSPN: Chr5:84096324
ARS-BFGL-NGS-110708_LRMP:Chr5:8566003
ARS-BFGL-NGS-72008_KRAS:Chr5:85167396bp
ARS-BFGL-NGS-39913_BCAT1:Chr5:85597788bp
QTL,MFA-C14:0,QTL:56572,"Milk myristic acid percentage",Chr.5: 88.12-107.67 cM,Chr.5:76533399-93514025 bp,"","Trait:Milk>>Milk composition - fat>>Milk myristic acid percentage|VT:milk fatty acid C14:0 amount|PT:milk fatty acid C14:0 content|CMO:milk fatty acid C12:0 percentage"
QTL,MFA-C14:1,QTL:56573,"Milk myristoleic acid percentage",Chr.5: 88.12-107.67 cM,Chr.5:76533399-93514025 bp,"","Trait:Milk>>Milk composition - fat>>Milk myristoleic acid percentage|VT:milk fatty acid cis-9-C14:1 amount|PT:milk fatty acid cis-9-C14:1 content|CMO:milk fatty acid cis-9-C14:1 percentage"
Association,,QTL:41327,"Milk fat percentage",Chr.5: 100.04 cM 100.04-100.04 cM,Chr.5:86887504-86887544 bp,"","Trait:Milk>>Milk composition - fat>>Milk fat percentage|VT:milk fat amount|PT:milk fat content|CMO:milk fat percentage",: 530230 (NCBIgene)
Association,,QTL:41331,"Milk fat yield",Chr.5: 100.04 cM 100.04-100.04 cM,Chr.5:86887504-86887544 bp,"","Trait:Milk>>Milk composition - fat>>Milk fat yield|VT:milk fat amount|PT:milk fat yield|CMO:milk fat yield",: 530230 (NCBIgene)
Association,FP,QTL:36323,"Milk fat percentage (EBV)",Chr.5: 100.36 cM 100.36-100.36 cM,Chr.5:87168039-87168079 bp,"","Trait:Milk>>Milk composition - fat>>Milk fat percentage (EBV)|VT:milk fat amount|PT:milk fat content",Associated: 530230 (NCBIgene)
Association,FP,QTL:36324,"Milk fat percentage (EBV)",Chr.5: 100.37 cM 100.37-100.38 cM,Chr.5:87181542-87181619 bp,"","Trait:Milk>>Milk composition - fat>>Milk fat percentage (EBV)|VT:milk fat amount|PT:milk fat content"
Association,FY,QTL:36534,"Milk fat yield",Chr.5: 100.37 cM 100.37-100.38 cM,Chr.5:87181542-87181619 bp,"","Trait:Milk>>Milk composition - fat>>Milk fat yield|VT:milk fat amount|PT:milk fat yield|CMO:milk fat yield"
Association,FY,QTL:36316,"Milk fat yield",Chr.5: 100.37 cM 100.37-100.38 cM,Chr.5:87181542-87181619 bp,"","Trait:Milk>>Milk composition - fat>>Milk fat yield|VT:milk fat amount|PT:milk fat yield|CMO:milk fat yield"
Association,FP,QTL:36325,"Milk fat percentage (EBV)",Chr.5: 100.37 cM 100.37-100.38 cM,Chr.5:87181542-87181619 bp,"","Trait:Milk>>Milk composition - fat>>Milk fat percentage (EBV)|VT:milk fat amount|PT:milk fat content",Associated: 281878 (NCBIgene)
Association,FP,QTL:36328,"Milk fat percentage (EBV)",Chr.5: 100.37 cM 100.37-100.38 cM,Chr.5:87181542-87181619 bp,"","Trait:Milk>>Milk composition - fat>>Milk fat percentage (EBV)|VT:milk fat amount|PT:milk fat content"
Association,FY,QTL:22690,"Milk fat yield",Chr.5: 98.92 cM 98.21-99.63 cM,Chr.5:85304450-86538180 bp,"","Trait:Milk>>Milk composition - fat>>Milk fat yield|VT:milk fat amount|PT:milk fat yield|CMO:milk fat yield"

## Sheet: FBXO7_LARGE1
ARS-BFGL-NGS-76692_FBXO7:Chr5:71448944
Hapmap39452-BTA-94180_LARGE1:Chr5:72769395bp
QTL,MFA-C14:0,QTL:56572,"Milk myristic acid percentage",Chr.5: 88.12-107.67 cM,Chr.5:76533399-93514025 bp,"","Trait:Milk>>Milk composition - fat>>Milk myristic acid percentage|VT:milk fatty acid C14:0 amount|PT:milk fatty acid C14:0 content|CMO:milk fatty acid C12:0 percentage"
QTL,MFA-C14:1,QTL:56573,"Milk myristoleic acid percentage",Chr.5: 88.12-107.67 cM,Chr.5:76533399-93514025 bp,"","Trait:Milk>>Milk composition - fat>>Milk myristoleic acid percentage|VT:milk fatty acid cis-9-C14:1 amount|PT:milk fatty acid cis-9-C14:1 content|CMO:milk fatty acid cis-9-C14:1 percentage"
QTL,FP,QTL:2717,"Milk fat percentage",Chr.5: 120 cM 111.5-121.7 cM,Chr.5:61778649-70777853 bp,"","Trait:Milk>>Milk composition - fat>>Milk fat percentage|VT:milk fat amount|PT:milk fat content|CMO:milk fat percentage"
QTL,FY,QTL:10364,"Milk fat yield",Chr.5: 121.7 cM,Chr.5:70687073-70868633 bp,"","Trait:Milk>>Milk composition - fat>>Milk fat yield|VT:milk fat amount|PT:milk fat yield|CMO:milk fat yield"
Association,DDF,QTL:20625,"Milk fat yield (daughter deviation)",Chr.5: 51.71 cM 21.64-81.78 cM,Chr.5:18794396-71027273 bp,"","Trait:Milk>>Milk composition - fat>>Milk fat yield (daughter deviation)|VT:milk fat amount|PT:milk fat yield",Candidate: 281239 (NCBIgene)
Association,FP,QTL:20624,"Milk fat percentage",Chr.5: 51.71 cM 21.64-81.78 cM,Chr.5:18794396-71027399 bp,"","Trait:Milk>>Milk composition - fat>>Milk fat percentage|VT:milk fat amount|PT:milk fat content|CMO:milk fat percentage",Candidate: 281239 (NCBIgene)
Association,DDF,QTL:20618,"Milk fat yield (daughter deviation)",Chr.5: 51.72 cM 21.64-81.81 cM,Chr.5:18794396-71053139 bp,"","Trait:Milk>>Milk composition - fat>>Milk fat yield (daughter deviation)|VT:milk fat amount|PT:milk fat yield",Candidate: 281239 (NCBIgene)
Association,,QTL:41049,"Milk fat percentage",Chr.5: 83.09 cM 83.09-83.09 cM,Chr.5:72166184-72166224 bp,"","Trait:Milk>>Milk composition - fat>>Milk fat percentage|VT:milk fat amount|PT:milk fat content|CMO:milk fat percentage",: 520927 (NCBIgene)
Association,,QTL:41053,"Milk fat yield",Chr.5: 83.09 cM 83.09-83.09 cM,Chr.5:72166184-72166224 bp,"","Trait:Milk>>Milk composition - fat>>Milk fat yield|VT:milk fat amount|PT:milk fat yield|CMO:milk fat yield",: 520927 (NCBIgene)
Association,FY,QTL:35325,"Milk fat yield",Chr.5: 86.93 cM 86.35-87.50 cM,Chr.5:75004071-75998811 bp,"","Trait:Milk>>Milk composition - fat>>Milk fat yield|VT:milk fat amount|PT:milk fat yield|CMO:milk fat yield"
Association,FY,QTL:35326,"Milk fat yield",Chr.5: 86.93 cM 86.35-87.50 cM,Chr.5:75004071-75998811 bp,"","Trait:Milk>>Milk composition - fat>>Milk fat yield|VT:milk fat amount|PT:milk fat yield|CMO:milk fat yield"
Association,FY,QTL:35324,"Milk fat yield",Chr.5: 86.93 cM 86.35-87.50 cM,Chr.5:75004071-75998811 bp,"","Trait:Milk>>Milk composition - fat>>Milk fat yield|VT:milk fat amount|PT:milk fat yield|CMO:milk fat yield"

## Sheet: DNAH5
ARS-BFGL-NGS-119072_DNAH5:Chr20:59560606bp
Association,MFA-C15:0,QTL:35089,"Milk pentadecylic acid percentage",Chr.20: 58.55 cM 58.49-58.61 cM,Chr.20:50547082-50647677 bp,"","Trait:Milk>>Milk composition - fat>>Milk pentadecylic acid percentage|VT:milk fatty acid C15:0 amount|PT:milk fatty acid C15:0 content|CMO:milk fatty acid C15:0 percentage",: 523661 ()
Association,MFA-C15:0,QTL:35117,"Milk pentadecylic acid percentage",Chr.20: 58.55 cM 58.49-58.61 cM,Chr.20:50547082-50647677 bp,"","Trait:Milk>>Milk composition - fat>>Milk pentadecylic acid percentage|VT:milk fatty acid C15:0 amount|PT:milk fatty acid C15:0 content|CMO:milk fatty acid C15:0 percentage",: 523661 ()
Association,FP,QTL:35195,"Milk fat percentage",Chr.20: 58.55 cM 58.49-58.61 cM,Chr.20:50547082-50647677 bp,"","Trait:Milk>>Milk composition - fat>>Milk fat percentage|VT:milk fat amount|PT:milk fat content|CMO:milk fat percentage"
Association,MFA-C18:0,QTL:32597,"Milk stearic acid percentage",Chr.20: 58.55 cM 58.49-58.61 cM,Chr.20:50547082-50647677 bp,"","Trait:Milk>>Milk composition - fat>>Milk stearic acid percentage|VT:milk fatty acid C18:0 amount|PT:milk fatty acid C18:0 content|CMO:milk fatty acid C18:0 percentage"
Association,MFA-C15:0,QTL:35091,"Milk pentadecylic acid percentage",Chr.20: 58.55 cM 58.49-58.61 cM,Chr.20:50547082-50647677 bp,"","Trait:Milk>>Milk composition - fat>>Milk pentadecylic acid percentage|VT:milk fatty acid C15:0 amount|PT:milk fatty acid C15:0 content|CMO:milk fatty acid C15:0 percentage",: 523661 ()
Association,MFA-C15:0,QTL:35090,"Milk pentadecylic acid percentage",Chr.20: 58.55 cM 58.49-58.61 cM,Chr.20:50547082-50647677 bp,"","Trait:Milk>>Milk composition - fat>>Milk pentadecylic acid percentage|VT:milk fatty acid C15:0 amount|PT:milk fatty acid C15:0 content|CMO:milk fatty acid C15:0 percentage",: 523661 ()
Association,MFA-C18:3n3,QTL:34934,"Milk linolenic acid percentage",Chr.20: 58.55 cM 58.49-58.61 cM,Chr.20:50547082-50647677 bp,"","Trait:Milk>>Milk composition - fat>>Milk linolenic acid percentage|VT:milk fatty acid C18:3(n-3) amount|PT:milk fatty acid C18:3(n-3) content|CMO:milk fatty acid C18:3 (n-3) percentage",: 520133 ()
Association,MFA-C15:0,QTL:35087,"Milk pentadecylic acid percentage",Chr.20: 58.55 cM 58.49-58.61 cM,Chr.20:50547082-50647677 bp,"","Trait:Milk>>Milk composition - fat>>Milk pentadecylic acid percentage|VT:milk fatty acid C15:0 amount|PT:milk fatty acid C15:0 content|CMO:milk fatty acid C15:0 percentage",: 523661 ()
Association,FP,QTL:35168,"Milk fat percentage",Chr.20: 58.55 cM 58.49-58.61 cM,Chr.20:50547082-50647677 bp,"","Trait:Milk>>Milk composition - fat>>Milk fat percentage|VT:milk fat amount|PT:milk fat content|CMO:milk fat percentage"
Association,MFA-C15:0,QTL:35088,"Milk pentadecylic acid percentage",Chr.20: 58.55 cM 58.49-58.61 cM,Chr.20:50547082-50647677 bp,"","Trait:Milk>>Milk composition - fat>>Milk pentadecylic acid percentage|VT:milk fatty acid C15:0 amount|PT:milk fatty acid C15:0 content|CMO:milk fatty acid C15:0 percentage",: 523661 ()
Association,FP,QTL:35166,"Milk fat percentage",Chr.20: 58.55 cM 58.49-58.61 cM,Chr.20:50547082-50647677 bp,"","Trait:Milk>>Milk composition - fat>>Milk fat percentage|VT:milk fat amount|PT:milk fat content|CMO:milk fat percentage"
Association,CLAC18:2,QTL:32332,"Milk conjugated linoleic acid percentage",Chr.20: 58.55 cM 58.49-58.61 cM,Chr.20:50547082-50647677 bp,"","Trait:Milk>>Milk composition - fat>>Milk conjugated linoleic acid percentage|VT:milk conjugated linoleic acid amount|PT:milk conjugated linoleic acid content|CMO:milk conjugated linoleic acid percentage"
Association,FP,QTL:35172,"Milk fat percentage",Chr.20: 58.55 cM 58.49-58.61 cM,Chr.20:50547082-50647677 bp,"","Trait:Milk>>Milk composition - fat>>Milk fat percentage|VT:milk fat amount|PT:milk fat content|CMO:milk fat percentage"
Association,FP,QTL:35193,"Milk fat percentage",Chr.20: 58.55 cM 58.49-58.61 cM,Chr.20:50547082-50647677 bp,"","Trait:Milk>>Milk composition - fat>>Milk fat percentage|VT:milk fat amount|PT:milk fat content|CMO:milk fat percentage"
Association,MFA-C18:0,QTL:32600,"Milk stearic acid percentage",Chr.20: 58.55 cM 58.49-58.61 cM,Chr.20:50547082-50647677 bp,"","Trait:Milk>>Milk composition - fat>>Milk stearic acid percentage|VT:milk fatty acid C18:0 amount|PT:milk fatty acid C18:0 content|CMO:milk fatty acid C18:0 percentage"
Association,,QTL:50862,"Milk fat percentage",Chr.20: 58.72 cM 58.72-58.72 cM,Chr.20:50746049-50746089 bp,"","Trait:Milk>>Milk composition - fat>>Milk fat percentage|VT:milk fat amount|PT:milk fat content|CMO:milk fat percentage"
Association,,QTL:50863,"Milk fat yield",Chr.20: 58.72 cM 58.72-58.72 cM,Chr.20:50746049-50746089 bp,"","Trait:Milk>>Milk composition - fat>>Milk fat yield|VT:milk fat amount|PT:milk fat yield|CMO:milk fat yield"
Association,,QTL:50889,"Milk fat percentage",Chr.20: 59.81 cM 59.81-59.81 cM,Chr.20:51685095-51685135 bp,"","Trait:Milk>>Milk composition - fat>>Milk fat percentage|VT:milk fat amount|PT:milk fat content|CMO:milk fat percentage"
Association,,QTL:50892,"Milk fat yield",Chr.20: 59.81 cM 59.81-59.81 cM,Chr.20:51685095-51685135 bp,"","Trait:Milk>>Milk composition - fat>>Milk fat yield|VT:milk fat amount|PT:milk fat yield|CMO:milk fat yield"
