# Supplementary material for: SNP co-association and network analyses identify E2F3, KDM5A and BACH2 as key regulators of the bovine milk fatty acid profile
Source: Sci Rep. 2017 Dec 11;7:17317. doi: 10.1038/s41598-017-17434-7 (PMC5725496; doi:10.1038/s41598-017-17434-7)
Supplement: Supplementary file 4 — Supplementary Dataset 4 [file 41598_2017_17434_MOESM4_ESM.xlsx]

## Sheet: canonicalPathways
Supplementary Table S4. Overrepresented pathways and networks according to IPA results.
Ingenuity Canonical Pathways	-log(p-value)	Ratio	Molecules
Molecular Mechanisms of Cancer	7.77	0.15	GAB2,WNT16,CDKN2C,KRAS,PTK2,LAMTOR3,RHOB,SUFU,PLCB1,WNT4,E2F2,PRKD1,ATM,ARHGEF4,PRKCQ,RALB,ITGA5,ARHGEF17,FZD9,MAX,PRKCD,LEF1,CAMK2G,MAP2K6,FYN,FZD1,GNA14,MAP3K5,E2F3,NFKB1,FAS,BCL2,BRAF,RHOT1,RHOU,AKT3,ARHGEF3,ADCY8,CAMK2B,PRKCA,PRKDC,LRP5,ADCY2,WNT9B,ADCY3,MAPK8,MAPK9,BMP5,FADD,ARHGEF5,PLCB4,RRAS2,MAPK14,NF1,BCL2L11,PSEN1
Cholecystokinin/Gastrin-mediated Signaling	7.34	0.238	MAP2K6,PRKCQ,ITPR2,MAPK8,MAPK9,KRAS,ITPR1,IL36B,PTK2,IL18,PLCB4,MAPK14,RRAS2,RHOB,RHOT1,PRKCD,IL36RN,RHOU,PLCB1,IL1B,MAP2K5,PRKD1,EGFR,PRKCA
GNRH Signaling	5.81	0.194	MAP2K6,KRAS,GNA14,MAP3K5,NFKB1,PTK2,PLCB1,ADCY8,PRKD1,EGFR,CAMK2B,PRKCA,MAP3K14,ADCY2,PRKCQ,ITPR2,ADCY3,MAPK8,MAPK9,ITPR1,PLCB4,RRAS2,MAPK14,PRKCD,CAMK2G
Axonal Guidance Signaling	4.88	0.123	SLIT3,GLI2,ITSN1,EPHB2,WASL,WNT16,ADAM11,KRAS,ADAMTS2,PTK2,SUFU,ABLIM3,BAIAP2,UNC5D,WNT4,PLCB1,PLCL1,PRKD1,ATM,PRKCQ,SEMA5A,ITGA5,FZD9,ADAMTS9,GNG10,EPHA6,PRKCD,PDGFD,FYN,ADAM17,RGS3,SLIT1,FZD1,GNA14,PLXNA2,PDGFC,NFATC1,EIF4E,EPHA8,SRGAP1,TUBA3C/TUBA3D,AKT3,PPP3CA,PRKCA,WNT9B,EPHA3,SLIT2,BMP5,ADAM30,PLCB4,RRAS2,NTRK2,SEMA4D,EPHA5,ADAM9
Thrombin Signaling	4.77	0.153	PDPK1,KRAS,GNA14,NFKB1,PTK2,RHOB,RHOT1,RHOU,PLCB1,AKT3,ARHGEF3,PLCL1,ADCY8,PRKD1,PRKCA,CAMK2B,ATM,EGFR,ARHGEF4,ADCY2,PRKCQ,ITPR2,ADCY3,ITPR1,GNG10,ARHGEF5,PLCB4,RRAS2,MAPK14,PRKCD,CAMK2G
Phospholipase C Signaling	4.58	0.143	BLNK,FYN,KRAS,NFKB1,NFATC1,TGM2,RHOB,RHOT1,RHOU,PLCB1,ARHGEF3,ADCY8,PRKD1,PPP3CA,PRKCA,HDAC9,ARHGEF4,ADCY2,HDAC4,PRKCQ,HDAC2,ITPR2,ADCY3,RALB,ITGA5,ARHGEF17,ITPR1,PLD1,GNG10,PLA2G4A,ARHGEF5,PLCB4,RRAS2,PRKCD
Dopamine-DARPP32 Feedback in cAMP Signaling	4.48	0.16	KCNJ2,ATP2A1,CACNA1E,PPP1R7,PLCB1,PPP2R5C,PLCL1,ADCY8,PPP3CA,PRKD1,PRKCA,GRIN2B,ADCY2,CACNA1D,PRKCQ,ITPR2,ADCY3,CACNA1C,KCNJ3,ITPR1,CACNA1A,PLCB4,PRKG1,PRKCD,PPP2R2B,GUCY1A2
Cardiac Î²-adrenergic Signaling	4.45	0.17	PDE2A,ADCY2,CACNA1D,ADCY3,CACNA1C,AKAP6,PDE4B,PDE1A,CACNA1A,ATP2A1,GNG10,AKAP2,CACNA1E,PDE3B,PPP1R7,PPP2R2B,AKAP10,PPP2R5C,PKIA,PDE11A,ADCY8,SLC8A1,AKAP1
IL-10 Signaling	4.41	0.221	MAP2K6,CCR1,MAP3K14,IL18,IL4R,MAPK14,IL36RN,IL10RB,MAPK8,IL1B,IKBKE,LBP,NFKB1,MAP4K4,IL36B
Role of NFAT in Cardiac Hypertrophy	4.41	0.151	MAP2K6,KRAS,AKT3,PLCB1,ADCY8,PLCL1,PPP3CA,PRKD1,CAMK2B,PRKCA,ATM,HDAC9,ADCY2,PRKCQ,HDAC4,HDAC2,ITPR2,ADCY3,MAPK8,MAPK9,ITPR1,GNG10,PLCB4,RRAS2,MAPK14,PRKCD,RCAN3,SLC8A1,CAMK2G
Synaptic Long Term Potentiation	4.29	0.175	GRIN2B,PRKCQ,ITPR2,GRIA1,GRIA2,CACNA1C,KRAS,ITPR1,GNA14,PLCB4,RRAS2,PPP1R7,PRKCD,PLCB1,ADCY8,PLCL1,PPP3CA,PRKD1,PRKCA,CAMK2B,CAMK2G
Cellular Effects of Sildenafil (Viagra)	4.24	0.169	MYH4,PDE2A,ADCY2,CACNA1D,ITPR2,ADCY3,CACNA1C,KCNN2,ITPR1,PDE4B,PDE1A,CACNA1A,PLCB4,PRKG1,CACNA1E,PDE3B,GUCY1A2,PLCB1,KCNQ3,ADCY8,PLCL1,ACTC1
Signaling by Rho Family GTPases	4.21	0.138	PPP1R12C,CDH18,NOX3,DIAPH3,WASL,PIP4K2B,PIP5K1B,GNA14,NFKB1,PTK2,RHOB,RHOT1,BAIAP2,RHOU,ARHGEF3,CDH13,ACTC1,ATM,ARHGEF4,CDH4,CDH6,MAPK8,ITGA5,MAPK9,ARHGEF17,WASF1,PLD1,GNG10,ARHGEF5,CDH2,CDH12,CDH20,CDH17,PARD3
IL-8 Signaling	4.2	0.147	NOX3,KRAS,NFKB1,PDGFC,BCL2,EIF4EBP1,PTK2,BRAF,RHOB,RHOT1,RHOU,AKT3,PRKD1,ITGB5,TEK,ATM,PRKCA,EGFR,PRKCQ,ANGPT1,FLT4,MAPK8,MAPK9,IKBKE,PLD1,GNG10,RRAS2,PRKCD,MAP4K4
Nitric Oxide Signaling in the Cardiovascular System	4.19	0.177	PDE2A,PRKCQ,CACNA1D,ITPR2,FLT4,CACNA1C,ITPR1,PDE1A,PDGFC,CACNA1A,ATP2A1,PRKG1,CACNA1E,PDE3B,PRKCD,GUCY1A2,AKT3,PRKD1,ATM,PRKCA
Glioblastoma Multiforme Signaling	4.18	0.157	WNT16,KRAS,FZD1,E2F3,PDGFC,RHOB,RHOT1,RHOU,WNT4,AKT3,PLCB1,PLCL1,E2F2,ATM,EGFR,WNT9B,ITPR2,FZD9,ITPR1,PLCB4,RRAS2,NF1,PRKCD,LEF1,PDGFD
G-Protein Coupled Receptor Signaling	4.13	0.133	FYN,LHCGR,PDPK1,KRAS,GNA14,RAPGEF4,PDE1A,NFKB1,HRH3,BRAF,LAMTOR3,PDE3B,CNR2,FSHR,HTR7,AKT3,PLCB1,PDE11A,ADCY8,ADRA1B,CAMK2B,PRKCA,ATM,ADCY2,PDE2A,HRH2,RGS7,ADCY3,IKBKE,PDE4B,GABBR2,PLCB4,RRAS2,DUSP4,HTR1F,CAMK2G
UVC-Induced MAPK Signaling	4.1	0.262	BRAF,PRKCQ,MAPK14,RRAS2,PRKCD,MAPK8,MAPK9,KRAS,PRKD1,PRKCA,EGFR
NF-ÎºB Signaling	4.1	0.15	MAP2K6,UBE2N,KRAS,NFKB1,BRAF,TNIP1,AKT3,TNFRSF1B,ATM,EGFR,MAP3K14,PRKCQ,HDAC2,FLT4,MAPK8,IL36B,FADD,TRAF2,IL18,GHR,NTRK2,RRAS2,CARD11,IL36RN,IL1B,BTRC,MAP4K4
RhoGDI Signaling	3.98	0.15	PPP1R12C,CDH18,WASL,PIP4K2B,PIP5K1B,GNA14,RHOB,RHOT1,RHOU,ARHGEF3,CDH13,ACTC1,PRKCA,ARHGEF4,CDH4,CDH6,ITGA5,ARHGEF17,WASF1,GNG10,ARHGEF5,CDH2,CDH12,CDH20,CDH17,ESR1
CREB Signaling in Neurons	3.93	0.147	GRIA1,KRAS,GNA14,GRIK5,AKT3,PLCB1,GRIK2,ADCY8,PLCL1,PRKD1,PRKCA,ATM,CAMK2B,GRIK1,GRIN2B,ADCY2,PRKCQ,ITPR2,ADCY3,GRIA2,ITPR1,GNG10,PLCB4,RRAS2,GRIK4,PRKCD,CAMK2G
Type II Diabetes Mellitus Signaling	3.92	0.165	PPARG,MAP3K14,ACSL3,PRKCQ,MAPK8,PDPK1,MAPK9,IKBKE,MAP3K5,NFKB1,ACSBG2,TRAF2,ACSBG1,PRKCD,AKT3,SLC27A1,TNFRSF1B,ENPP7,PRKD1,ATM,PRKCA
Amyotrophic Lateral Sclerosis Signaling	3.81	0.171	GRIN2B,RAB5C,CACNA1D,GRIA1,GRIA2,CACNA1C,SOD1,PDGFC,CACNA1A,BCL2,CACNA1E,GRIK5,GRIK4,AKT3,GRIK2,RNF19A,PPP3CA,GRIK1,ATM
GPCR-Mediated Nutrient Sensing in Enteroendocrine Cells	3.79	0.188	ADCY2,PRKCQ,ITPR2,ADCY3,RAPGEF4,GNA14,ITPR1,GNG10,PLCB4,CASR,PRKCD,PLCB1,ADCY8,PLCL1,PRKD1,PRKCA
Hepatic Cholestasis	3.75	0.151	MAP3K14,CYP7B1,ADCY2,PRKCQ,ADCY3,MAPK8,MAPK9,IKBKE,NFKB1,IL36B,IL18,TRAF2,ABCC1,PRKCD,IL36RN,ABCB11,NR5A2,IL1B,LBP,TNFRSF1B,ADCY8,ESR1,PRKD1,PRKCA
LPS-stimulated MAPK Signaling	3.73	0.186	MAP2K6,MAP3K14,PRKCQ,MAPK8,MAPK9,IKBKE,KRAS,MAP3K5,NFKB1,RRAS2,MAPK14,PRKCD,LBP,PRKD1,ATM,PRKCA
Role of Osteoblasts, Osteoclasts and Chondrocytes in Rheumatoid Arthritis	3.66	0.134	MAP2K6,ADAM17,WNT16,MAP3K5,FZD1,NFKB1,NFATC1,BCL2,SMURF1,WNT4,AKT3,TNFRSF1B,PPP3CA,ATM,MAP3K14,LRP5,SPP1,WNT9B,MAPK8,ITGA5,MAPK9,IKBKE,FZD9,BMP5,IL36B,TRAF2,IL18,MAPK14,IL36RN,IL1B,LEF1
Caveolar-mediated Endocytosis Signaling	3.61	0.197	ITGAD,FYN,RAB5C,ITSN1,ITGA5,COPG2,ITGAE,FLOT2,ITGA9,FLNC,ACTC1,ITGB5,EGFR,PRKCA
Sperm Motility	3.57	0.16	PDE2A,PRKCQ,ZAN,ITPR2,ITPR1,PDE4B,PDE1A,FRK,PLA2G7,PTK2,PLA2G4A,PLCB4,PRKG1,PRKCD,GUCY1A2,PLCB1,PLCL1,PRKD1,PRKCA,PTK7
PTEN Signaling	3.41	0.16	FLT4,PDPK1,PREX2,ITGA5,IKBKE,KRAS,NFKB1,CNKSR3,BCL2,PTK2,GHR,NTRK2,RRAS2,MAGI1,SYNJ1,AKT3,BCL2L11,EGFR,MAGI3
Acute Phase Response Signaling	3.35	0.142	MAP2K6,MAP3K14,TTR,C9,MAPK8,PDPK1,VWF,MAPK9,KRAS,IKBKE,MAP3K5,NFKB1,IL36B,TRAF2,IL18,MAPK14,RRAS2,TF,IL36RN,AKT3,IL1B,OSMR,LBP,TNFRSF1B
cAMP-mediated signaling	3.33	0.131	LHCGR,RAPGEF4,PDE1A,HRH3,AKAP2,BRAF,LAMTOR3,PDE3B,FSHR,CNR2,HTR7,PKIA,PDE11A,ADCY8,PPP3CA,CAMK2B,HRH2,PDE2A,ADCY2,ADCY3,RGS7,AKAP6,PDE4B,GABBR2,AKAP10,DUSP4,HTR1F,CAMK2G,AKAP1
Role of Macrophages, Fibroblasts and Endothelial Cells in Rheumatoid Arthritis	3.28	0.12	MAP2K6,WNT16,KRAS,FZD1,CCL5,NFKB1,PDGFC,NFATC1,WNT4,PLCB1,AKT3,PLCL1,TNFRSF1B,PRKD1,PPP3CA,CAMK2B,PRKCA,ATM,MAP3K14,LRP5,PRKCQ,WNT9B,MAPK9,FZD9,IKBKE,IL36B,TRAF2,PLCB4,IL18,MAPK14,RRAS2,PRKCD,IL36RN,IL1B,LEF1,PDGFD,CAMK2G
Breast Cancer Regulation by Stathmin1	3.23	0.133	KRAS,E2F3,PPP1R7,TUBA3C/TUBA3D,PLCB1,PPP2R5C,ARHGEF3,ADCY8,PRKD1,E2F2,PRKCA,ATM,CAMK2B,ARHGEF4,ADCY2,PRKCQ,ITPR2,ADCY3,ARHGEF17,ITPR1,GNG10,ARHGEF5,PLCB4,RRAS2,PRKCD,PPP2R2B,CAMK2G
Neuropathic Pain Signaling In Dorsal Horn Neurons	3.2	0.158	GRIN2B,PRKCQ,ITPR2,GRIA1,GRIA2,KCNN2,ITPR1,PLCB4,NTRK2,PRKCD,PLCB1,KCNQ3,PLCL1,PRKD1,ATM,PRKCA,CAMK2B,CAMK2G
CXCR4 Signaling	3.12	0.139	ADCY2,PRKCQ,ITPR2,ADCY3,MAPK8,MAPK9,KRAS,ITPR1,GNA14,GNG10,PTK2,PLCB4,RRAS2,RHOB,RHOT1,PRKCD,RHOU,PLCB1,AKT3,ADCY8,PRKD1,ATM,PRKCA
4-1BB Signaling in T Lymphocytes	3.08	0.258	MAP3K14,TRAF2,MAPK14,MAPK8,MAPK9,IKBKE,MAP3K5,NFKB1
Melatonin Signaling	3.07	0.183	MAP2K6,PRKCQ,BRAF,PLCB4,RORA,PRKCD,PLCB1,PLCL1,MAP2K5,PRKD1,CAMK2G,CAMK2B,PRKCA
Rac Signaling	3.06	0.154	TIAM1,NOX3,BRK1,MAPK8,PIP4K2B,ITGA5,WASF1,KRAS,PIP5K1B,NFKB1,PLD1,PTK2,IQGAP2,RRAS2,BAIAP2,SH3RF1,PARD3,ATM
IL-6 Signaling	3.05	0.15	MAP2K6,MAP3K14,MAPK8,MAPK9,IKBKE,KRAS,NFKB1,IL36B,IL18,TRAF2,RRAS2,MAPK14,IL36RN,AKT3,IL1B,LBP,TNFRSF1B,MAP4K4,ATM
PPARÎ±/RXRÎ± Activation	3.02	0.135	MAP2K6,MAP3K14,ADCY2,ADCY3,MAPK8,CYP2C9,IKBKE,KRAS,GNA14,NFKB1,CYP2C19,CAND1,PLCB4,GHR,MAPK14,RRAS2,PLCB1,IL1B,SLC27A1,ADCY8,PLCL1,MAP4K4,ITGB5,PRKCA
CDK5 Signaling	3.02	0.162	ADCY2,ADCY3,MAPK8,MAPK9,KRAS,CACNA1A,LAMC1,RRAS2,NTRK2,MAPK14,PPP1R7,PPP2R2B,LAMB1,LAMA1,PPP2R5C,ADCY8
Gap Junction Signaling	3.01	0.137	ADCY2,PRKCQ,ITPR2,ADCY3,KRAS,ITPR1,PLCB4,RRAS2,PRKG1,PRKCD,TUBA3C/TUBA3D,GUCY1A2,PLCB1,AKT3,ADCY8,PLCL1,ACTC1,MAP2K5,PPP3CA,PRKD1,EGFR,ATM,PRKCA
Role of MAPK Signaling in the Pathogenesis of Influenza	3.01	0.181	MAP2K6,MAPK8,MAPK9,KRAS,MAP3K5,CCL5,PLA2G7,BCL2,PLA2G4A,RRAS2,MAPK14,AKT3,PRKCA
LPS/IL-1 Mediated Inhibition of RXR Function	3	0.127	NDST3,LIPC,CYP2C9,ABCG1,CHST15,CYP2C19,ACSBG1,ABCB11,CHST11,CPT1C,LBP,TNFRSF1B,ACSL3,MAPK8,MAPK9,Fmo6,ACSBG2,GSTO1,IL36B,IL4I1,TRAF2,IL18,IL36RN,NR5A2,IL1B,SLC27A1,GSTO2,HS3ST5
Protein Kinase A Signaling	2.96	0.11	MYH4,UBASH3B,PDE1A,NFKB1,PTPN12,NFATC1,PTK2,AKAP2,BRAF,PDE3B,PPP1R7,PTPRZ1,PLCB1,PLCL1,PDE11A,ADCY8,EYA2,PRKD1,PPP3CA,CAMK2B,PRKCA,PDE2A,ADCY2,PRKCQ,PTPRD,ITPR2,ADCY3,AKAP6,PDE4B,ITPR1,ANAPC7,ANAPC13,PTPDC1,GNG10,PLCB4,ADD3,FLNC,PRKCD,AKAP10,DUSP4,LEF1,CAMK2G,AKAP1
Type I Diabetes Mellitus Signaling	2.95	0.155	MAP2K6,MAP3K14,HLA-DOA,MAPK8,MAPK9,IKBKE,MAP3K5,NFKB1,FAS,BCL2,FADD,CD28,TRAF2,MAPK14,IL1B,TNFRSF1B,CPE
GÎ±q Signaling	2.93	0.138	PRKCQ,ITPR2,RGS7,IKBKE,ITPR1,GNA14,NFKB1,NFATC1,PLD1,GNG10,PLCB4,RHOB,RHOT1,PRKCD,RHOU,PLCB1,AKT3,ADRA1B,PPP3CA,PRKD1,ATM,PRKCA
Renin-Angiotensin Signaling	2.93	0.15	ADCY2,PRKCQ,ITPR2,ADCY3,MAPK8,MAPK9,KRAS,ITPR1,CCL5,NFKB1,PTK2,MAPK14,RRAS2,PRKCD,ADCY8,PRKD1,ATM,PRKCA
GÎ±12/13 Signaling	2.93	0.146	CDH4,CDH18,CDH6,MAPK8,MAPK9,IKBKE,KRAS,MAP3K5,NFKB1,LPAR3,PTK2,CDH2,CDH12,RRAS2,CDH20,CDH17,AKT3,CDH13,ATM
PPAR Signaling	2.86	0.161	PPARG,MAP3K14,IKBKE,KRAS,NFKB1,PDGFC,IL36B,TRAF2,IL18,RRAS2,IL36RN,IL1B,TNFRSF1B,PDGFD,MAP4K4
NF-ÎºB Activation by Viruses	2.74	0.163	MAP3K14,PRKCQ,ITGA5,IKBKE,KRAS,NFKB1,TRAF2,RRAS2,PRKCD,AKT3,PRKD1,ITGB5,ATM,PRKCA
Endothelin-1 Signaling	2.73	0.128	ADCY2,PRKCQ,ITPR2,ADCY3,MAPK8,MAPK9,KRAS,ITPR1,GNA14,PLA2G7,PLD1,BRAF,PLA2G4A,PLCB4,MAPK14,RRAS2,PRKCD,GUCY1A2,PLCB1,ADCY8,PLCL1,PRKD1,ATM,PRKCA
Aldosterone Signaling in Epithelial Cells	2.72	0.133	CRYAB,PRKCQ,ASIC2,HSPA14,ITPR2,DNAJC27,PDPK1,DNAJC13,PIP4K2B,KRAS,ITPR1,PIP5K1B,PLCB4,ODF1,DNAJC5,PRKCD,PLCB1,NR3C2,PLCL1,PRKD1,ATM,PRKCA
Synaptic Long Term Depression	2.7	0.137	PRKCQ,ITPR2,GRIA1,GRIA2,KRAS,ITPR1,GNA14,PLA2G7,PLA2G4A,PLCB4,RRAS2,PRKG1,PRKCD,PPP2R2B,GUCY1A2,PLCB1,PPP2R5C,PLCL1,PRKD1,PRKCA
Induction of Apoptosis by HIV1	2.68	0.183	FADD,MAP3K14,TRAF2,MAPK8,MAPK9,IKBKE,MAP3K5,TNFRSF1B,NFKB1,FAS,BCL2
Agrin Interactions at Neuromuscular Junction	2.68	0.174	PTK2,LAMC1,RRAS2,ERBB4,MAPK8,LAMB1,UTRN,ITGA5,MAPK9,KRAS,ACTC1,EGFR
Regulation of the Epithelial-Mesenchymal Transition Pathway	2.67	0.127	MAP2K6,ADAM17,WNT9B,WNT16,KRAS,FZD9,FZD1,NFKB1,SMURF1,BRAF,CDH2,CDH12,RRAS2,AKT3,WNT4,LEF1,PDGFD,JAG1,MAP2K5,HMGA2,ATM,EGFR,PSEN1,FGF5
Neuregulin Signaling	2.65	0.159	ADAM17,PRKCQ,PDPK1,ITGA5,KRAS,TMEFF2,RRAS2,PRKCD,ERBB4,AKT3,PRKD1,PSEN1,EGFR,PRKCA
PI3K Signaling in B Lymphocytes	2.61	0.141	BLNK,FYN,IL4R,ITPR2,PDPK1,IKBKE,KRAS,ITPR1,NFKB1,NFATC1,PLCB4,RRAS2,PLCB1,AKT3,PLCL1,PPP3CA,CAMK2G,CAMK2B
Apoptosis Signaling	2.6	0.157	MAP3K14,PRKCQ,MAPK8,IKBKE,KRAS,MAP3K5,NFKB1,FAS,BCL2,RRAS2,TNFRSF1B,MAP4K4,BCL2L11,PRKCA
Glioma Signaling	2.53	0.145	PRKCQ,CDKN2C,KRAS,E2F3,PDGFC,RRAS2,PRKCD,AKT3,PDGFD,E2F2,PRKD1,CAMK2G,EGFR,ATM,PRKCA,CAMK2B
Macropinocytosis Signaling	2.53	0.16	PRKCQ,ANKFY1,USP6NL,ITGA5,KRAS,PDGFC,RRAS2,PRKCD,PDGFD,PRKD1,ITGB5,PRKCA,ATM
LXR/RXR Activation	2.49	0.14	TTR,ABCG4,C9,APOA5,ABCG1,NFKB1,IL36B,IL18,TF,MYLIP,IL36RN,IL1B,ACACA,LBP,HMGCR,TNFRSF1B,APOD
April Mediated Signaling	2.47	0.211	MAP3K14,TRAF2,MAPK14,MAPK8,MAPK9,IKBKE,NFKB1,NFATC1
Ephrin Receptor Signaling	2.47	0.126	MAP3K14,FYN,GRIN2B,RGS3,ITSN1,ANGPT1,EPHB2,WASL,ITGA5,KRAS,EPHA3,GNA14,PDGFC,GNG10,PTK2,EPHA6,RRAS2,EPHA8,AKT3,EPHA5,PDGFD,MAP4K4
Death Receptor Signaling	2.46	0.152	PARP6,MAP3K14,MAPK8,TNKS2,IKBKE,MAP3K5,NFKB1,FAS,BCL2,FADD,TRAF2,TNFRSF1B,MAP4K4,ACTC1
B Cell Receptor Signaling	2.46	0.124	MAP2K6,BLNK,MAP3K14,GAB2,PRKCQ,MAPK8,PDPK1,MAPK9,IKBKE,KRAS,MAP3K5,NFKB1,NFATC1,PTK2,EBF1,MAPK14,RRAS2,SYNJ1,AKT3,PPP3CA,ATM,CAMK2B,CAMK2G
Role of Tissue Factor in Cancer	2.46	0.139	FYN,KRAS,GNA14,FRK,EIF4E,ARRB1,MAPK14,RRAS2,IL1B,AKT3,PLCB1,RPS6KA2,ITGB5,EGFR,ATM,PRKCA,FGF5
Xenobiotic Metabolism Signaling	2.45	0.112	MAP2K6,NDST3,CYP2C9,KRAS,MAP3K5,NFKB1,CHST15,CYP2C19,CHST11,PPP2R5C,PRKD1,ATM,PRKCA,CAMK2B,MAP3K14,HDAC4,PRKCQ,MAPK8,MAPK9,Fmo6,UGT8,GSTO1,IL4I1,RRAS2,MAPK14,PRKCD,PPP2R2B,IL1B,GSTO2,MAP2K5,HS3ST5,CAMK2G
Huntington's Disease Signaling	2.44	0.116	HDAC9,GRIN2B,HDAC4,PRKCQ,HDAC2,HSPA14,PACSIN1,MAPK8,MAPK9,PDPK1,ITPR1,GNA14,GNG10,TGM2,NSF,PLCB4,DNAJC5,CACNA1B,PRKCD,HTT,AKT3,PLCB1,GOSR1,GOSR2,PRKD1,EGFR,ATM,PRKCA
Paxillin Signaling	2.41	0.142	ITGAD,MAPK8,ITGA5,MAPK9,KRAS,PTPN12,ITGAE,PTK2,RRAS2,TLN2,MAPK14,ITGA9,ACTC1,ACTN1,ITGB5,ATM
Actin Nucleation by ARP-WASP Complex	2.4	0.179	PPP1R12C,RRAS2,RHOB,RHOT1,BAIAP2,WASL,RHOU,ITGA5,KRAS,WASF1
eNOS Signaling	2.39	0.129	ADCY2,PRKCQ,HSPA14,ITPR2,ADCY3,FLT4,PDPK1,ITPR1,PDGFC,LPAR3,NOSTRIN,PRKG1,PRKCD,GUCY1A2,AKT3,ADCY8,ESR1,PRKD1,ATM,PRKCA
Î³-linolenate Biosynthesis II (Animals)	2.36	0.294	ACSL3,ACSBG1,SLC27A1,CYB5A,ACSBG2
Mitochondrial L-carnitine Shuttle Pathway	2.36	0.294	ACSL3,ACSBG1,SLC27A1,CPT1C,ACSBG2
CDP-diacylglycerol Biosynthesis I	2.35	0.25	AGPAT4,LPCAT2,LPCAT1,MBOAT1,MBOAT2,LPGAT1
UVB-Induced MAPK Signaling	2.35	0.167	PRKCQ,MAPK14,PRKCD,MAPK8,MAPK9,EIF4E,PRKD1,EIF4EBP1,PRKCA,ATM,EGFR
Wnt/Ca+ pathway	2.34	0.175	PLCB4,PLCB1,FZD9,FZD1,ROR1,NFKB1,PLCL1,NFATC1,PPP3CA,PRKCA
B Cell Activating Factor Signaling	2.33	0.2	MAP3K14,TRAF2,MAPK14,MAPK8,MAPK9,IKBKE,NFKB1,NFATC1
FXR/RXR Activation	2.31	0.135	PPARG,TTR,SDC1,LIPC,C9,MAPK8,MAPK9,IL36B,MTTP,IL18,TF,IL36RN,AKT3,ABCB11,NR5A2,IL1B,APOD
Cardiac Hypertrophy Signaling	2.31	0.115	MAP2K6,KRAS,MAP3K5,GNA14,EIF4E,CACNA1E,RHOB,RHOT1,RHOU,PLCB1,PLCL1,ADCY8,ADRA1B,PPP3CA,ATM,MAP3K14,ADCY2,CACNA1D,ADCY3,MAPK8,MAPK9,CACNA1C,CACNA1A,GNG10,PLCB4,RRAS2,MAPK14
IL-17A Signaling in Gastric Cells	2.26	0.24	MAPK14,MAPK8,MAPK9,CCL5,NFKB1,EGFR
Î±-Adrenergic Signaling	2.26	0.149	ADCY2,PRKCQ,ITPR2,ADCY3,KRAS,ITPR1,GNG10,RRAS2,PRKCD,SLC8A1,ADCY8,PRKD1,PRKCA
Cyclins and Cell Cycle Regulation	2.23	0.154	HDAC9,CCNH,HDAC4,HDAC2,PPP2R2B,CDKN2C,BTRC,PPP2R5C,E2F3,E2F2,SKP2,ATM
G Beta Gamma Signaling	2.21	0.148	ADCY2,PRKCQ,PDPK1,KRAS,KCNJ3,GNA14,GNG10,RRAS2,PRKCD,AKT3,PRKD1,PRKCA,EGFR
ErbB Signaling	2.21	0.143	MAP2K6,PRKCQ,MAPK8,PDPK1,MAPK9,KRAS,MAPK14,RRAS2,PRKCD,ERBB4,PRKD1,EGFR,ATM,PRKCA
Fc Epsilon RI Signaling	2.19	0.134	MAP2K6,FYN,PRKCQ,MAPK8,PDPK1,MAPK9,KRAS,PLA2G4A,RRAS2,MAPK14,SYNJ1,PRKCD,AKT3,PRKD1,ATM,PRKCA
14-3-3-mediated Signaling	2.17	0.131	PRKCQ,EDC3,MAPK8,MAPK9,KRAS,MAP3K5,PLCB4,TRAF2,RRAS2,PRKCD,TUBA3C/TUBA3D,PLCB1,AKT3,PLCL1,PRKD1,ATM,PRKCA
FAK Signaling	2.17	0.141	FYN,ASAP1,HMMR,PDPK1,ITGA5,KRAS,PTK2,RRAS2,TLN2,AKT3,TNS1,ACTC1,EGFR,ATM
Phosphatidylglycerol Biosynthesis II (Non-plastidic)	2.17	0.231	AGPAT4,LPCAT2,LPCAT1,MBOAT1,MBOAT2,LPGAT1
Inhibition of Angiogenesis by TSP1	2.17	0.206	FYN,MAPK14,SDC1,MAPK8,GUCY1A2,AKT3,MAPK9
Integrin Signaling	2.14	0.114	ITGAD,FYN,TSPAN5,ASAP1,WASL,RALB,MAPK8,ITGA5,KRAS,BRAF,ITGAE,PTK2,PARVB,TLN2,RRAS2,RHOB,RHOT1,ITGA9,RHOU,AKT3,ACTC1,NEDD9,ITGB5,ACTN1,ATM
p70S6K Signaling	2.14	0.13	IL4R,PRKCQ,PDPK1,KRAS,PLD1,PLCB4,RRAS2,PRKCD,PPP2R2B,AKT3,PLCB1,PPP2R5C,PLCL1,PRKD1,EGFR,ATM,PRKCA
fMLP Signaling in Neutrophils	2.12	0.132	PRKCQ,NOX3,ITPR2,KRAS,ITPR1,NFKB1,NFATC1,GNG10,PLCB4,RRAS2,PRKCD,PLCB1,PPP3CA,PRKD1,ATM,PRKCA
CD27 Signaling in Lymphocytes	2.12	0.173	MAP2K6,MAP3K14,TRAF2,MAPK8,MAPK9,IKBKE,MAP3K5,NFKB1,MAP2K5
PKCÎ¸ Signaling in T Lymphocytes	2.11	0.129	FYN,MAP3K14,HLA-DOA,PRKCQ,MAPK8,IKBKE,KRAS,MAP3K5,NFKB1,NFATC1,CD28,RRAS2,CARD11,PPP3CA,CAMK2G,ATM,CAMK2B
Chemokine Signaling	2.11	0.155	PTK2,PLCB4,MAPK14,RRAS2,MAPK8,PLCB1,KRAS,CCL5,CAMK2B,PRKCA,CAMK2G
mTOR Signaling	2.08	0.116	MAPKAP1,PRKCQ,PDPK1,KRAS,PRR5L,PDGFC,EIF4E,PLD1,EIF4EBP1,RPS16,RRAS2,RHOB,RHOT1,PRKCD,PPP2R2B,RPTOR,RHOU,AKT3,PPP2R5C,RPS6KA2,PRKD1,ATM,PRKCA
ERK/MAPK Signaling	2.08	0.116	PPARG,FYN,ITGA5,KRAS,RAPGEF4,EIF4E,NFATC1,EIF4EBP1,ELF1,BRAF,PTK2,PLA2G4A,LAMTOR3,TLN2,RRAS2,PPP1R7,PRKCD,PPP2R2B,DUSP4,PPP2R5C,ESR1,ATM,PRKCA
Ovarian Cancer Signaling	2.07	0.125	WNT9B,LHCGR,WNT16,FZD9,KRAS,FZD1,PDGFC,MLH1,BCL2,BRAF,ARRB1,RRAS2,FSHR,WNT4,AKT3,LEF1,EGFR,ATM
Triacylglycerol Biosynthesis	2.07	0.182	AGPAT4,LPCAT2,LPIN1,LPCAT1,PLPP3,MBOAT1,MBOAT2,LPGAT1
Virus Entry via Endocytic Pathways	2.06	0.137	FYN,PRKCQ,ITSN1,AP2B1,ITGA5,KRAS,RRAS2,FLNC,PRKCD,ACTC1,PRKD1,ITGB5,ATM,PRKCA
UVA-Induced MAPK Signaling	2.06	0.137	PARP6,MAPK8,MAPK9,TNKS2,KRAS,PLCB4,RRAS2,MAPK14,PLCB1,RPS6KA2,PLCL1,EGFR,ATM,PRKCA
ErbB4 Signaling	2.06	0.153	ADAM17,PRKCQ,RRAS2,PRKCD,ERBB4,PDPK1,KRAS,PRKD1,PRKCA,ATM,PSEN1
Fatty Acid Activation	2.04	0.308	ACSL3,ACSBG1,SLC27A1,ACSBG2
Colorectal Cancer Metastasis Signaling	2.03	0.109	WNT16,KRAS,FZD1,NFKB1,PDGFC,MLH1,BRAF,ARRB1,RHOB,RHOT1,RHOU,WNT4,AKT3,ADCY8,ATM,EGFR,ADCY2,LRP5,WNT9B,MMP28,ADCY3,MAPK8,MAPK9,FZD9,GNG10,RRAS2,LEF1
Antioxidant Action of Vitamin C	2.02	0.136	MAPK8,MAPK9,IKBKE,NFKB1,PLA2G7,PLD1,GSTO1,SLC23A2,PLA2G4A,PLCB4,MAPK14,PLCB1,GSTO2,PLCL1
PI3K/AKT Signaling	2.02	0.129	GAB2,PDPK1,ITGA5,IKBKE,KRAS,MAP3K5,NFKB1,EIF4E,EIF4EBP1,BCL2,RRAS2,NANOG,SYNJ1,PPP2R2B,AKT3,PPP2R5C
RAR Activation	2.02	0.116	CCNH,ADCY2,ARID1A,PRKCQ,ADCY3,MAPK8,PDPK1,DHRS7C,MAPK9,MAP3K5,NFKB1,ADH7,TNIP1,MAPK14,PRKCD,AKT3,NT5C1B,ADCY8,RDH13,PRKD1,PRKCA,ADH4
Unfolded protein response	2.01	0.167	PPARG,TRAF2,HSPA14,INSIG1,SREBF2,EDEM1,MAPK8,MAP3K5,BCL2
Cell Cycle: G1/S Checkpoint Regulation	1.98	0.156	HDAC9,MAX,HDAC4,HDAC2,CDKN2C,BTRC,E2F3,E2F2,SKP2,ATM
Toll-like Receptor Signaling	1.97	0.149	MAP2K6,MAP3K14,IL18,MAPK14,IL36RN,MAPK8,IL1B,LBP,NFKB1,MAP4K4,IL36B
HGF Signaling	1.97	0.13	MAP3K14,PRKCQ,MAPK8,ITGA5,MAPK9,KRAS,MAP3K5,ELF1,PTK2,RRAS2,PRKCD,AKT3,PRKD1,ATM,PRKCA
Tec Kinase Signaling	1.96	0.118	FYN,PRKCQ,MAPK8,ITGA5,MAPK9,GNA14,NFKB1,FRK,FAS,GNG10,FADD,PTK2,RHOB,RHOT1,PRKCD,RHOU,ACTC1,PRKD1,ATM,PRKCA
NRF2-mediated Oxidative Stress Response	1.94	0.114	MAP2K6,USP14,PRKCQ,MAPK8,DNAJC13,MAPK9,KRAS,SOD1,MAP3K5,GSTO1,MAPK14,RRAS2,DNAJC5,ABCC1,PRKCD,SQSTM1,GSTO2,ACTC1,MAP2K5,PRKD1,ATM,PRKCA
TNFR2 Signaling	1.93	0.207	MAP3K14,TRAF2,MAPK8,IKBKE,TNFRSF1B,NFKB1
DNA Double-Strand Break Repair by Non-Homologous End Joining	1.92	0.286	PRKDC,XRCC4,ATM,LIG3
Calcium-induced T Lymphocyte Apoptosis	1.89	0.152	HLA-DOA,PRKCQ,HDAC2,ITPR2,PRKCD,ITPR1,PPP3CA,PRKD1,PRKCA,ATP2A1
Neurotrophin/TRK Signaling	1.89	0.145	MAP2K6,NTRK2,RRAS2,SPRY2,MAPK8,PDPK1,SORCS1,KRAS,MAP3K5,MAP2K5,ATM
Germ Cell-Sertoli Cell Junction Signaling	1.88	0.116	MAP2K6,MAP3K14,MYO7A,WASL,MAPK8,PDPK1,MAPK9,KRAS,MAP3K5,PTK2,CDH2,MAPK14,RRAS2,RHOB,RHOT1,TUBA3C/TUBA3D,RHOU,ACTC1,ACTN1,ATM
GABA Receptor Signaling	1.85	0.149	NSF,GABBR2,ADCY2,GABRG2,AP2B1,ADCY3,KCNQ3,KCNN2,ADCY8,GABRD
Non-Small Cell Lung Cancer Signaling	1.85	0.143	STK4,FHIT,RRAS2,ITPR2,AKT3,PDPK1,KRAS,ITPR1,PRKCA,ATM,EGFR
HER-2 Signaling in Breast Cancer	1.82	0.136	PRKCQ,RRAS2,PRKCD,AKT3,KRAS,MAP3K5,PARD3,ITGB5,PRKD1,PRKCA,ATM,EGFR
CD28 Signaling in T Helper Cells	1.81	0.122	FYN,HLA-DOA,PRKCQ,ITPR2,MAPK8,MAPK9,PDPK1,IKBKE,ITPR1,NFKB1,NFATC1,CD28,CARD11,AKT3,PPP3CA,ATM
P2Y Purigenic Receptor Signaling Pathway	1.78	0.121	ADCY2,PRKCQ,ADCY3,KRAS,NFKB1,GNG10,PLCB4,RRAS2,PRKCD,AKT3,PLCB1,ADCY8,PLCL1,PRKD1,ATM,PRKCA
Thyroid Cancer Signaling	1.78	0.175	PPARG,BRAF,NTRK2,RRAS2,LEF1,KRAS,RET
Nur77 Signaling in T Lymphocytes	1.77	0.153	HDAC9,CD28,HLA-DOA,HDAC2,SIN3B,MAP2K5,NFATC1,PPP3CA,BCL2
Regulation of IL-2 Expression in Activated and Anergic T Lymphocytes	1.77	0.139	FYN,CD28,RRAS2,CARD11,MAPK8,MAPK9,IKBKE,KRAS,NFKB1,NFATC1,PPP3CA
Pyrimidine Deoxyribonucleotides De Novo Biosynthesis I	1.77	0.217	AK5,NME2,PCK1,AK9,AK7
CCR5 Signaling in Macrophages	1.77	0.145	PRKCQ,MAPK14,PRKCD,MAPK8,MAPK9,CCL5,FAS,PRKD1,PRKCA,GNG10
Telomerase Signaling	1.76	0.126	HDAC9,HDAC4,HDAC2,TERT,PDPK1,KRAS,ELF1,RRAS2,PPP2R2B,AKT3,PPP2R5C,POT1,EGFR,ATM
Calcium Signaling	1.75	0.112	MYH4,GRIN2B,HDAC9,HDAC4,HDAC2,ITPR2,GRIA1,TRDN,GRIA2,ITPR1,NFATC1,ATP2B2,ATP2A1,RCAN3,SLC8A1,ACTC1,PPP3CA,CAMK2B,GRIK1,CAMK2G
iCOS-iCOSL Signaling in T Helper Cells	1.75	0.123	GAB2,HLA-DOA,PRKCQ,ITPR2,PDPK1,IKBKE,ITPR1,NFKB1,NFATC1,CD28,AKT3,PPP3CA,CAMK2G,ATM,CAMK2B
HMGB1 Signaling	1.75	0.12	MAP2K6,MAPK8,MAPK9,KRAS,NFKB1,IL18,MAPK14,RRAS2,RHOB,RHOT1,RHOU,AKT3,IL1B,TNFRSF1B,MAP2K5,ATM
RANK Signaling in Osteoclasts	1.73	0.129	MAP2K6,MAP3K14,TRAF2,MAPK14,MAPK8,AKT3,MAPK9,IKBKE,MAP3K5,NFKB1,NFATC1,PPP3CA,ATM
Pyrimidine Ribonucleotides Interconversion	1.73	0.188	AK5,ENTPD6,NME2,PCK1,AK9,AK7
Adipogenesis pathway	1.72	0.119	PPARG,HDAC9,CCNH,HDAC4,ATG7,HDAC2,SIN3B,FBXW7,FZD9,FZD1,BSCL2,NOCT,EBF1,LPIN1,CTBP2,RPS6KC1
Leucine Degradation I	1.72	0.333	BCAT1,HMGCLL1,MCCC2
Pregnenolone Biosynthesis	1.72	0.333	CYP7B1,MICAL2,MICAL3
GDP-glucose Biosynthesis	1.72	0.333	PGM5,PGM1,PGM2
IL-1 Signaling	1.71	0.132	MAP2K6,MAP3K14,ADCY2,MAPK14,ADCY3,MAPK8,MAPK9,IKBKE,GNA14,ADCY8,NFKB1,GNG10
Ubiquinol-10 Biosynthesis (Eukaryotic)	1.71	0.25	CYP7B1,MICAL2,GADL1,MICAL3
Wnt/Î²-catenin Signaling	1.69	0.112	LRP5,AXIN2,WNT9B,SOX10,WNT16,TLE1,FZD9,FZD1,CDH2,CDH12,PPP2R2B,TLE4,AKT3,WNT4,NR5A2,PPP2R5C,BTRC,LEF1,SOX5
IL-22 Signaling	1.69	0.208	MAPK14,IL10RB,MAPK8,AKT3,MAPK9
Actin Cytoskeleton Signaling	1.68	0.105	MYH4,ARHGEF4,TIAM1,DIAPH3,WASL,BRK1,PIP4K2B,ITGA5,WASF1,KRAS,PIP5K1B,PDGFC,PTK2,IQGAP2,TLN2,RRAS2,BAIAP2,LBP,PDGFD,NCKAP1L,ACTC1,ACTN1,ATM,FGF5
Reelin Signaling in Neurons	1.68	0.13	ARHGEF5,FYN,ARHGEF4,NDEL1,CNR2,MAPK8,ITGA5,MAPK9,ARHGEF3,RELN,FRK,ATM
Production of Nitric Oxide and Reactive Oxygen Species in Macrophages	1.67	0.109	MAP3K14,PRKCQ,MAPK8,MAPK9,IKBKE,MAP3K5,NFKB1,MAPK14,RHOB,RHOT1,PPP1R7,PRKCD,PPP2R2B,RHOU,AKT3,PPP2R5C,TNFRSF1B,PRKD1,ATM,PRKCA,APOD
Salvage Pathways of Pyrimidine Ribonucleotides	1.64	0.129	MAP2K6,BRAF,AK5,PRKCQ,UPP2,PRKCD,MAPK8,NME2,MAPK9,PCK1,AK9,AK7
Chronic Myeloid Leukemia Signaling	1.64	0.125	GAB2,HDAC9,RRAS2,HDAC4,HDAC2,CTBP2,AKT3,IKBKE,KRAS,E2F3,NFKB1,E2F2,ATM
SAPK/JNK Signaling	1.64	0.125	MAP4K3,FADD,MINK1,TRAF2,RRAS2,MAPK8,MAPK9,DUSP4,KRAS,MAP3K5,MAP4K4,NFATC1,ATM
Hepatic Fibrosis / Hepatic Stellate Cell Activation	1.64	0.109	MYH4,IL4R,COL5A2,FLT4,CCL5,NFKB1,PDGFC,COL15A1,COL28A1,FAS,BCL2,COL6A3,LAMA1,IL1B,LBP,COL11A1,COL11A2,TNFRSF1B,PDGFD,EGFR
STAT3 Pathway	1.61	0.137	GHR,NTRK2,MAPK14,RRAS2,FLT4,MAPK8,MAPK9,KRAS,EGFR,BCL2
ILK Signaling	1.61	0.107	MAP2K6,MYH4,MAPK8,PDPK1,MAPK9,NFKB1,PDGFC,PTK2,PARVB,RHOB,FLNC,RHOT1,PPP2R2B,RHOU,AKT3,PPP2R5C,LEF1,ACTC1,ITGB5,ACTN1,ATM
Pyrimidine Ribonucleotides De Novo Biosynthesis	1.6	0.176	AK5,ENTPD6,NME2,PCK1,AK9,AK7
Ascorbate Recycling (Cytosolic)	1.6	0.5	GSTO2,GSTO1
PCP pathway	1.6	0.143	SDC1,WNT9B,MAPK8,WNT16,MAPK9,WNT4,FZD9,FZD1,SDC4
Role of NFAT in Regulation of the Immune Response	1.59	0.108	BLNK,FYN,HLA-DOA,PRKCQ,ITPR2,IKBKE,KRAS,ITPR1,GNA14,NFKB1,NFATC1,GNG10,CD28,PLCB4,RRAS2,PLCB1,AKT3,RCAN3,PPP3CA,ATM
Glucose and Glucose-1-phosphate Degradation	1.59	0.3	PGM5,PGM1,PGM2
Glycine Betaine Degradation	1.59	0.3	SARDH,PIPOX,BHMT2
Clathrin-mediated Endocytosis Signaling	1.59	0.107	STON2,RAB5C,EPHB2,AP2B1,WASL,NUMB,ITGA5,PDGFC,ARRB1,SNX9,TF,SYNJ1,PDGFD,ACTC1,ITGB5,MYO1E,PPP3CA,ATM,HIP1R,APOD,FGF5
p38 MAPK Signaling	1.58	0.12	MAP2K6,MAP3K5,FAS,IL36B,FADD,PLA2G4A,TRAF2,IL18,MAX,MAPK14,IL36RN,IL1B,RPS6KA2,TNFRSF1B
3-phosphoinositide Biosynthesis	1.57	0.108	FYN,PPP1R12C,PPFIBP2,PIP4K2B,FIG4,PIP5K1B,PTPN12,DUSP14,PXYLP1,SACM1L,CD28,MTMR4,SYNJ1,PPP1R7,ERBB4,PPM1H,PPP1R1C,PPP3CA,ATM,EGFR
Cell Cycle Regulation by BTG Family Proteins	1.55	0.171	PPP2R2B,BTG1,PPP2R5C,E2F3,NOCT,E2F2
HIPPO signaling	1.52	0.128	STK4,PPP1R7,FAT4,PPP2R2B,BTRC,FRMD6,PPP2R5C,PARD3,STK3,PATJ,SKP2
Triacylglycerol Degradation	1.52	0.156	PNLIPRP2,NDST3,ABHD6,CEL,LIPC,DAGLA,PNLIP
TGF-Î² Signaling	1.49	0.126	ZFYVE9,MAP2K6,RUNX3,MAPK14,RRAS2,MAPK8,MAPK9,KRAS,VDR,SMURF1,BCL2
T Cell Receptor Signaling	1.49	0.119	SHB,CD28,FYN,RRAS2,PRKCQ,CARD11,MAPK8,KRAS,IKBKE,NFKB1,PPP3CA,NFATC1,ATM
TR/RXR Activation	1.49	0.122	COL6A3,PDE3B,SREBF2,APOA5,AKT3,ACACA,PFKP,PCK1,ME1,ATM,ATP2A1,NCOA4
Superpathway of Inositol Phosphate Compounds	1.48	0.102	FYN,PPP1R12C,PPFIBP2,PIP4K2B,FIG4,PIP5K1B,INPP5A,PTPN12,DUSP14,PXYLP1,SACM1L,CD28,PLCB4,MTMR4,SYNJ1,PPP1R7,ERBB4,PPM1H,PLCB1,PPP1R1C,PPP3CA,ATM,EGFR
Glycogen Degradation II	1.47	0.273	PGM5,PGM1,PGM2
Angiopoietin Signaling	1.47	0.13	PTK2,TNIP1,RRAS2,ANGPT1,AKT3,IKBKE,KRAS,NFKB1,TEK,ATM
Sphingosine-1-phosphate Signaling	1.44	0.115	PTK2,PLCB4,ADCY2,RHOB,RHOT1,ADCY3,RHOU,AKT3,PLCB1,ADCY8,PDGFD,PLCL1,PDGFC,ATM
Corticotropin Releasing Hormone Signaling	1.43	0.117	BRAF,ADCY2,GLI2,PRKCQ,MAPK14,ITPR2,PRKCD,ADCY3,GUCY1A2,ITPR1,ADCY8,PRKD1,PRKCA
VDR/RXR Activation	1.43	0.128	CASR,LRP5,SPP1,PRKCQ,PRKCD,VDR,CCL5,THBD,PRKD1,PRKCA
CD40 Signaling	1.43	0.128	MAP2K6,MAP3K14,TRAF2,MAPK14,MAPK8,MAPK9,IKBKE,NFKB1,MAP2K5,ATM
Glutamate Receptor Signaling	1.43	0.14	GRIN2B,GRIK5,GRIK4,GRIA1,SLC1A3,GRIA2,GRIK2,GRIK1
nNOS Signaling in Neurons	1.43	0.149	NOS1AP,GRIN2B,PRKCQ,PRKCD,PPP3CA,PRKD1,PRKCA
Epithelial Adherens Junction Signaling	1.42	0.11	MYH4,CDH2,MAGI1,RRAS2,MYO7A,BAIAP2,WASL,TUBA3C/TUBA3D,AKT3,LEF1,KRAS,WASF1,PARD3,ACTC1,ACTN1,EGFR
Protein Ubiquitination Pathway	1.4	0.098	CRYAB,USP14,HSPA14,PSMA7,UBE2N,DNAJC27,UBE2R2,FBXW7,DNAJC13,UBE3A,SKP2,SMURF1,USP48,ODF1,DNAJC5,USP32,USP13,PSMC6,BAG1,UBE2G1,USP16,BTRC,USP46,PARK2,USP34
Serine Biosynthesis	1.4	0.4	PHGDH,UBAC2
Lactose Degradation III	1.4	0.4	GBA3,GLB1
PAK Signaling	1.4	0.119	PTK2,RRAS2,WASL,MAPK8,ITGA5,MAPK9,DSCAM,KRAS,EPHA3,PDGFD,PDGFC,ATM
Erythropoietin Signaling	1.4	0.127	PRKCQ,RRAS2,PRKCD,AKT3,PDPK1,KRAS,NFKB1,PRKD1,PRKCA,ATM
Altered T Cell and B Cell Signaling in Rheumatoid Arthritis	1.4	0.122	MAP3K14,CD28,IL18,HLA-DOA,SPP1,CXCL13,IL36RN,IL1B,NFKB1,FAS,IL36B
Graft-versus-Host Disease Signaling	1.38	0.146	CD28,IL18,HLA-DOA,IL36RN,IL1B,FAS,IL36B
Histidine Degradation VI	1.37	0.25	CYP7B1,MICAL2,MICAL3
Acute Myeloid Leukemia Signaling	1.37	0.121	CSF3R,MAP2K6,BRAF,RRAS2,AKT3,LEF1,KRAS,NFKB1,MAP2K5,EIF4EBP1,ATM
D-myo-inositol-5-phosphate Metabolism	1.35	0.107	PPP1R12C,PPFIBP2,PIP4K2B,FIG4,PTPN12,DUSP14,PXYLP1,SACM1L,PLCB4,MTMR4,SYNJ1,PPP1R7,PPM1H,PLCB1,PPP1R1C,PPP3CA
VEGF Signaling	1.34	0.117	PTK2,RRAS2,FLT4,AKT3,KRAS,ACTC1,PDGFC,ELAVL1,ACTN1,PRKCA,ATM,BCL2
Myc Mediated Apoptosis Signaling	1.34	0.129	FADD,RRAS2,MAPK8,AKT3,MAPK9,KRAS,FAS,ATM,BCL2
Glioma Invasiveness Signaling	1.34	0.129	PTK2,RRAS2,RHOB,RHOT1,HMMR,RHOU,KRAS,ITGB5,ATM
Relaxin Signaling	1.33	0.107	PDE2A,ADCY2,ADCY3,GNA14,PDE4B,NFKB1,PDE1A,GNG10,BRAF,PDE3B,RXFP1,GUCY1A2,AKT3,PDE11A,ADCY8,ATM
Ceramide Signaling	1.31	0.118	RRAS2,PPP2R2B,MAPK8,AKT3,PPP2R5C,KRAS,TNFRSF1B,NFKB1,ENPP7,ATM,BCL2
FcÎ³ Receptor-mediated Phagocytosis in Macrophages and Monocytes	1.31	0.118	GAB2,FYN,TLN2,PRKCQ,PRKCD,DGKB,AKT3,ACTC1,PLD1,PRKD1,PRKCA
Maturity Onset Diabetes of Young (MODY) Signaling	1.31	0.19	CACNA1E,CACNA1D,CACNA1C,CACNA1A
Inflammasome pathway	1.31	0.19	IL18,PYCARD,IL1B,NFKB1
Role of PKR in Interferon Induction and Antiviral Response	1.3	0.15	MAP2K6,FADD,TRAF2,MAPK14,IKBKE,NFKB1
NGF Signaling	1.28	0.111	MAP3K14,RRAS2,PRKCD,MAPK8,AKT3,MAPK9,PDPK1,IKBKE,KRAS,MAP3K5,RPS6KA2,NFKB1,ATM
Glycogen Degradation III	1.28	0.231	PGM5,PGM1,PGM2
IL-3 Signaling	1.28	0.12	GAB2,PRKCQ,RRAS2,PRKCD,AKT3,KRAS,PPP3CA,PRKD1,PRKCA,ATM
Basal Cell Carcinoma Signaling	1.28	0.125	GLI2,WNT9B,SUFU,WNT16,WNT4,FZD9,LEF1,FZD1,BMP5
GPCR-Mediated Integration of Enteroendocrine Signaling Exemplified by an L Cell	1.28	0.125	PLCB4,ADCY2,ITPR2,ADCY3,PLCB1,GNA14,ITPR1,ADCY8,PLCL1
AMPK Signaling	1.27	0.101	PFKFB3,ARID1A,PDPK1,PFKP,ELAVL1,EIF4EBP1,MAPK14,AK5,PFKFB4,PPP2R2B,RPTOR,AKT3,ACACA,PPP2R5C,CPT1C,HMGCR,AK7,ADRA1B,ATM
Insulin Receptor Signaling	1.26	0.106	FYN,ASIC2,MAPK8,PDPK1,KRAS,STXBP4,EIF4E,EIF4EBP1,RRAS2,SYNJ1,PPP1R7,PDE3B,RPTOR,AKT3,ATM
Granulocyte Adhesion and Diapedesis	1.26	0.102	CSF3R,HRH2,SDC1,MMP28,ITGA5,SDC4,CCL5,HRH3,IL36B,CXCL16,IL18,CXCL13,CCL3L3,IL36RN,PECAM1,IL1B,TNFRSF1B,CCL1
Dendritic Cell Maturation	1.25	0.1	MAP3K14,HLA-DOA,MAPK8,MAPK9,IKBKE,NFKB1,IL36B,IL18,PLCB4,MAPK14,DDR2,IL36RN,PLCB1,AKT3,IL1B,COL11A2,TNFRSF1B,PLCL1,ATM
CCR3 Signaling in Eosinophils	1.25	0.108	PRKCQ,ITPR2,KRAS,ITPR1,GNG10,PLA2G4A,PLCB4,RRAS2,MAPK14,PRKCD,PLCB1,PRKD1,PRKCA,ATM
Small Cell Lung Cancer Signaling	1.25	0.119	PTK2,TRAF2,FHIT,MAX,AKT3,IKBKE,NFKB1,SKP2,ATM,BCL2
PEDF Signaling	1.25	0.119	PPARG,MAPK14,RRAS2,AKT3,IKBKE,KRAS,NFKB1,FAS,ATM,BCL2
Urea Cycle	1.24	0.333	CPS1,ARG1
IL-17 Signaling	1.22	0.118	MAP2K6,MAP3K14,MAPK14,RRAS2,MAPK8,AKT3,MAPK9,KRAS,NFKB1,ATM
FLT3 Signaling in Hematopoietic Progenitor Cells	1.22	0.118	GAB2,MAPK14,RRAS2,AKT3,PDPK1,KRAS,RPS6KA2,EIF4E,EIF4EBP1,ATM
Fatty Acid Î²-oxidation I	1.21	0.156	ACSL3,ACSBG1,SLC27A1,ACSBG2,HSD17B4
FcÎ³RIIB Signaling in B Lymphocytes	1.19	0.132	BLNK,RRAS2,MAPK8,MAPK9,PDPK1,KRAS,ATM
Thiamin Salvage III	1.17	1	TPK1
Asparagine Biosynthesis I	1.17	1	ASNS
Lanosterol Biosynthesis	1.17	1	LSS
Role of Hypercytokinemia/hyperchemokinemia in the Pathogenesis of Influenza	1.17	0.14	CCR1,IL18,IL36RN,IL1B,CCL5,IL36B
phagosome formation	1.16	0.107	PRKCQ,MRC2,ITGA5,PLCB4,RHOB,RHOT1,PRKCD,RHOU,PLCB1,PLCL1,PRKD1,PRKCA,ATM
IL-12 Signaling and Production in Macrophages	1.16	0.103	PPARG,PRKCQ,MAPK8,MAPK9,IL12RB2,IKBKE,NFKB1,IL18,MAPK14,PRKCD,AKT3,PRKD1,APOD,ATM,PRKCA
GDNF Family Ligand-Receptor Interactions	1.15	0.118	RRAS2,DOK6,ITPR2,MAPK8,MAPK9,KRAS,ITPR1,RET,ATM
BMP signaling pathway	1.15	0.118	FST,MAPK14,RRAS2,MAPK8,MAPK9,KRAS,NFKB1,BMP5,SMURF1
Thrombopoietin Signaling	1.15	0.123	GAB2,PRKCQ,RRAS2,PRKCD,KRAS,PRKD1,PRKCA,ATM
p53 Signaling	1.14	0.108	PRKDC,HDAC9,MDM4,MAPK14,TOPBP1,MAPK8,ADGRB1,AKT3,GML,FAS,ATM,BCL2
VEGF Family Ligand-Receptor Interactions	1.14	0.114	PLA2G4A,PRKCQ,RRAS2,PRKCD,FLT4,AKT3,KRAS,PRKD1,PRKCA,ATM
Estrogen-Dependent Breast Cancer Signaling	1.13	0.117	RRAS2,TERT,AKT3,KRAS,NFKB1,HSD17B4,ESR1,ATM,EGFR
Estrogen-mediated S-phase Entry	1.12	0.167	E2F3,ESR1,E2F2,SKP2
Telomere Extension by Telomerase	1.12	0.2	TNKS2,PINX1,POT1
Vitamin-C Transport	1.12	0.2	SLC23A2,GSTO2,GSTO1
Superpathway of Serine and Glycine Biosynthesis I	1.12	0.286	PHGDH,UBAC2
TWEAK Signaling	1.12	0.147	FADD,MAP3K14,TRAF2,IKBKE,NFKB1
Retinoate Biosynthesis I	1.12	0.147	ADH7,DHRS7C,NT5C1B,RDH13,ADH4
Stearate Biosynthesis I (Animals)	1.07	0.143	ACSL3,ACSBG1,GNPAT,SLC27A1,ACSBG2
Role of JAK family kinases in IL-6-type Cytokine Signaling	1.07	0.16	MAPK14,MAPK8,MAPK9,OSMR
Regulation of Actin-based Motility by Rho	1.06	0.11	RHOB,RHOT1,BAIAP2,WASL,RHOU,PIP4K2B,ITGA5,WASF1,PIP5K1B,ACTC1
EGF Signaling	1.06	0.118	MAPK14,ITPR2,MAPK8,AKT3,ITPR1,PRKCA,ATM,EGFR
Regulation of Cellular Mechanics by Calpain Protease	1.05	0.123	PTK2,TLN2,RRAS2,ITGA5,KRAS,ACTN1,EGFR
Parkinson's Signaling	1.05	0.188	MAPK14,MAPK8,PARK2
Factors Promoting Cardiogenesis in Vertebrates	1.04	0.109	LRP5,PRKCQ,MAPK14,PRKCD,FZD9,LEF1,FZD1,BMP5,PRKD1,PRKCA
Sertoli Cell-Sertoli Cell Junction Signaling	1.02	0.0955	SPTBN1,MAP3K14,MYO7A,MAPK8,ITGA5,MAPK9,KRAS,MAP3K5,RRAS2,MAPK14,PRKG1,SPTB,GUCY1A2,TUBA3C/TUBA3D,AKT3,ACTC1,ACTN1
Purine Ribonucleosides Degradation to Ribose-1-phosphate	1.01	0.25	ADAL,PGM2
Sphingomyelin Metabolism	1.01	0.25	ENPP7,SGMS1
tRNA Splicing	0.992	0.135	PDE2A,PDE3B,PDE4B,PDE11A,PDE1A
Pancreatic Adenocarcinoma Signaling	0.99	0.102	MAPK8,AKT3,MAPK9,KRAS,E2F3,NFKB1,PDGFC,PLD1,E2F2,ATM,EGFR,BCL2
Adenosine Nucleotides Degradation II	0.986	0.176	NT5C3B,ADAL,NT5C1B
Human Embryonic Stem Cell Pluripotency	0.981	0.0979	NTRK2,NANOG,WNT9B,WNT4,AKT3,WNT16,PDPK1,LEF1,FZD9,FZD1,PDGFD,BMP5,PDGFC,ATM
IL-15 Production	0.975	0.148	PTK2,NFKB1,FRK,PTK7
D-myo-inositol (1,4,5)-Trisphosphate Biosynthesis	0.975	0.148	PLCB4,PIP4K2B,PLCB1,PIP5K1B
D-myo-inositol (1,4,5,6)-Tetrakisphosphate Biosynthesis	0.975	0.0992	MTMR4,PPP1R12C,SYNJ1,PPP1R7,PPM1H,PPFIBP2,PPP1R1C,FIG4,PTPN12,PXYLP1,PPP3CA,DUSP14,SACM1L
D-myo-inositol (3,4,5,6)-tetrakisphosphate Biosynthesis	0.975	0.0992	MTMR4,PPP1R12C,SYNJ1,PPP1R7,PPM1H,PPFIBP2,PPP1R1C,FIG4,PTPN12,PXYLP1,PPP3CA,DUSP14,SACM1L
Prolactin Signaling	0.968	0.108	FYN,PRKCQ,RRAS2,PRKCD,PDPK1,KRAS,PRKD1,PRKCA,ATM
Melanocyte Development and Pigmentation Signaling	0.966	0.105	ADCY2,RRAS2,SOX10,ADCY3,KRAS,DCT,RPS6KA2,ADCY8,ATM,BCL2
Ephrin A Signaling	0.962	0.117	PTK2,EPHA6,FYN,EPHA8,EPHA5,EPHA3,ATM
Notch Signaling	0.954	0.132	ADAM17,NUMB,MAML3,JAG1,PSEN1
TNFR1 Signaling	0.953	0.122	FADD,MAP3K14,TRAF2,MAPK8,IKBKE,NFKB1
Cancer Drug Resistance By Drug Efflux	0.953	0.122	BRAF,RRAS2,ABCC1,AKT3,KRAS,NFKB1
GÎ±i Signaling	0.95	0.1	GABBR2,ADCY2,RRAS2,CNR2,RALB,RGS7,ADCY3,HTR1F,KRAS,ADCY8,HRH3,GNG10
Glucocorticoid Receptor Signaling	0.934	0.0871	MAP3K14,CCNH,ARID1A,HSPA14,PBX1,MAPK8,MAPK9,IKBKE,KRAS,CCL5,PCK1,NFKB1,GTF2A1,NFATC1,BCL2,TRAF2,MAPK14,RRAS2,BAG1,AKT3,IL1B,NR3C2,ESR1,PPP3CA,ATM
GÎ±s Signaling	0.925	0.101	BRAF,HRH2,ADCY2,ADD3,FSHR,HTR7,ADCY3,LHCGR,RAPGEF4,ADCY8,GNG10
Pathogenesis of Multiple Sclerosis	0.921	0.222	CCR1,CCL5
Leptin Signaling in Obesity	0.921	0.106	PLCB4,ADCY2,PDE3B,ADCY3,AKT3,PLCB1,ADCY8,PLCL1,ATM
Netrin Signaling	0.918	0.128	PRKG1,ABLIM3,UNC5D,NFATC1,PPP3CA
Gustation Pathway	0.911	0.0984	PDE2A,ADCY2,ASIC2,PDE3B,ITPR2,ADCY3,PDE4B,ITPR1,ADCY8,PDE11A,PDE1A,P2RX3
Phospholipases	0.906	0.113	PLA2G4A,PLCB4,LIPC,PLCB1,PLCL1,PLA2G7,PLD1
3-phosphoinositide Degradation	0.894	0.0946	PPP1R12C,PPFIBP2,FIG4,PTPN12,DUSP14,PXYLP1,SACM1L,MTMR4,INPP4B,SYNJ1,PPP1R7,PPM1H,PPP1R1C,PPP3CA
All-trans-decaprenyl Diphosphate Biosynthesis	0.884	0.5	PDSS2
Taurine Biosynthesis	0.884	0.5	CSAD
L-cysteine Degradation III	0.884	0.5	GOT1
L-glutamine Biosynthesis II (tRNA-dependent)	0.884	0.5	GATB
Retinol Biosynthesis	0.883	0.125	PNLIPRP2,CEL,LIPC,RDH13,PNLIP
Endometrial Cancer Signaling	0.853	0.109	RRAS2,AKT3,PDPK1,LEF1,KRAS,MLH1,ATM
Mechanisms of Viral Exit from Host Cells	0.85	0.122	PRKCQ,PRKCD,ACTC1,PRKD1,PRKCA
Calcium Transport I	0.843	0.2	ATP2B2,ATP2A1
Semaphorin Signaling in Neurons	0.834	0.113	PTK2,FYN,SEMA4D,RHOB,RHOT1,RHOU
Crosstalk between Dendritic Cells and Natural Killer Cells	0.833	0.101	CD28,IL18,TLN2,TNFRSF1B,NFKB1,ACTC1,FAS,CAMK2B,CAMK2G
IL-4 Signaling	0.833	0.101	IL4R,HLA-DOA,RRAS2,SYNJ1,AKT3,KRAS,NR3C2,NFATC1,ATM
DNA Methylation and Transcriptional Repression Signaling	0.825	0.15	HDAC2,MTA2,SUDS3
Purine Nucleotides Degradation II (Aerobic)	0.825	0.15	NT5C3B,ADAL,NT5C1B
FGF Signaling	0.812	0.1	MAP2K6,MAPK14,MAPK8,AKT3,MAP3K5,ITPR1,PRKCA,ATM,FGF5
Estrogen Receptor Signaling	0.804	0.0938	MED12L,PRKDC,CCNH,RRAS2,CTBP2,MED21,KRAS,RBFOX2,PCK1,MED13L,GTF2A1,ESR1
Tight Junction Signaling	0.796	0.0898	MYH4,TIAM1,MPP5,NFKB1,CNKSR3,SMURF1,NSF,PPP2R2B,AKT3,PPP2R5C,GOSR1,PATJ,TNFRSF1B,GOSR2,ACTC1
Serotonin Receptor Signaling	0.788	0.116	ADCY2,HTR7,ADCY3,ADCY8,IL4I1
Lymphotoxin Î² Receptor Signaling	0.78	0.104	MAP3K14,TRAF2,AKT3,PDPK1,IKBKE,NFKB1,ATM
Role of IL-17A in Arthritis	0.78	0.104	MAP2K6,MAPK14,MAPK8,MAPK9,CCL5,NFKB1,ATM
Endoplasmic Reticulum Stress Pathway	0.779	0.143	TRAF2,MAPK8,MAP3K5
Remodeling of Epithelial Adherens Junctions	0.757	0.103	RAB5C,CBLL1,TUBA3C/TUBA3D,EXOC2,ACTC1,ACTN1,MAPRE2
Growth Hormone Signaling	0.743	0.0988	GHR,PRKCQ,PRKCD,PDPK1,RPS6KA2,PRKD1,PRKCA,ATM
Polyamine Regulation in Colon Cancer	0.737	0.136	PPARG,MAX,KRAS
Diphthamide Biosynthesis	0.722	0.333	DPH6
S-methyl-5-thio-Î±-D-ribose 1-phosphate Degradation	0.722	0.333	APIP
D-glucuronate Degradation I	0.722	0.333	DCXR
Methionine Salvage II (Mammalian)	0.722	0.333	BHMT2
Biotin-carboxyl Carrier Protein Assembly	0.722	0.333	ACACA
Glutamate Degradation II	0.722	0.333	GOT1
4-aminobutyrate Degradation I	0.722	0.333	SUCLG2
Aspartate Biosynthesis	0.722	0.333	GOT1
Dermatan Sulfate Biosynthesis (Late Stages)	0.703	0.109	NDST3,CHST11,HS3ST5,CHST15,DSE
Natural Killer Cell Signaling	0.693	0.0902	FYN,PRKCQ,RRAS2,SYNJ1,PRKCD,CD244,AKT3,KRAS,PRKD1,PRKCA,ATM
Role of NANOG in Mammalian Embryonic Stem Cell Pluripotency	0.693	0.0902	NANOG,RRAS2,WNT9B,WNT16,AKT3,WNT4,FZD9,KRAS,FZD1,BMP5,ATM
Agranulocyte Adhesion and Diapedesis	0.678	0.0847	MYH4,MMP28,ITGA5,SDC4,CCL5,IL36B,CXCL16,IL18,PODXL2,CXCL13,CCL3L3,IL36RN,PECAM1,IL1B,ACTC1,CCL1
Androgen Signaling	0.662	0.0901	CCNH,PRKCQ,PRKCD,GNA14,NFKB1,GTF2A1,PRKD1,PRKCA,GNG10,NCOA4
Choline Biosynthesis III	0.661	0.154	CHPT1,PLD1
Oleate Biosynthesis II (Animals)	0.661	0.154	SCD5,CYB5A
Guanosine Nucleotides Degradation III	0.661	0.154	NT5C3B,NT5C1B
T Helper Cell Differentiation	0.652	0.0959	CD28,IL18,IL4R,HLA-DOA,IL10RB,IL12RB2,TNFRSF1B
GM-CSF Signaling	0.652	0.0959	RRAS2,AKT3,KRAS,PPP3CA,CAMK2B,ATM,CAMK2G
Cell Cycle: G2/M DNA Damage Checkpoint Regulation	0.628	0.102	PRKDC,MDM4,BTRC,SKP2,ATM
Aryl Hydrocarbon Receptor Signaling	0.623	0.0857	TGM2,NFIX,NFIA,MAPK8,IL1B,DCT,GSTO2,NFKB1,ESR1,FAS,GSTO1,ATM
Atherosclerosis Signaling	0.619	0.0866	PLA2G4A,IL18,IL36RN,IL1B,PDGFD,COL11A2,NFKB1,PLA2G7,PDGFC,IL36B,APOD
Superpathway of Citrulline Metabolism	0.613	0.143	CPS1,ARG1
Urate Biosynthesis/Inosine 5'-phosphate Degradation	0.613	0.143	NT5C3B,NT5C1B
Phenylalanine Degradation IV (Mammalian, via Side Chain)	0.613	0.143	GOT1,IL4I1
Arsenate Detoxification I (Glutaredoxin)	0.612	0.25	GSTO1
Î±-tocopherol Degradation	0.612	0.25	CYP4F2
Geranylgeranyldiphosphate Biosynthesis	0.612	0.25	FNTB
Glycerol-3-phosphate Shuttle	0.612	0.25	GPD1L
Melatonin Degradation II	0.612	0.25	IL4I1
Arginine Degradation I (Arginase Pathway)	0.612	0.25	ARG1
L-cysteine Degradation I	0.612	0.25	GOT1
IL-15 Signaling	0.596	0.0921	PTK2,MAPK14,RRAS2,AKT3,KRAS,NFKB1,ATM
Role of Wnt/GSK-3Î² Signaling in the Pathogenesis of Influenza	0.596	0.0921	WNT9B,WNT16,WNT4,FZD9,LEF1,FZD1,NCOA4
Leukocyte Extravasation Signaling	0.593	0.081	PRKCQ,MMP28,NOX3,WASL,MAPK8,ITGA5,MAPK9,RAPGEF4,PTK2,MAPK14,PRKCD,PECAM1,ACTC1,ACTN1,PRKD1,ATM,PRKCA
NAD Salvage Pathway II	0.592	0.115	NT5C3B,NT5C1B,PXYLP1
PDGF Signaling	0.58	0.0889	RRAS2,SYNJ1,MAPK8,KRAS,PDGFD,PDGFC,PRKCA,ATM
Pyridoxal 5'-phosphate Salvage Pathway	0.579	0.0938	MAP2K6,BRAF,PRKCQ,PRKCD,MAPK8,MAPK9
IL-17A Signaling in Airway Cells	0.578	0.0909	MAPK14,MAPK8,AKT3,MAPK9,IKBKE,NFKB1,ATM
Dopamine Receptor Signaling	0.578	0.0909	ADCY2,PPP1R7,PPP2R2B,ADCY3,PPP2R5C,ADCY8,IL4I1
Regulation of eIF4 and p70S6K Signaling	0.577	0.0828	AGO2,ITGA5,PDPK1,KRAS,EIF4E,EIF4EBP1,MAPK14,RRAS2,RPS16,PPP2R2B,AKT3,PPP2R5C,ATM
Inhibition of Matrix Metalloproteases	0.57	0.103	ADAM17,SDC1,MMP28,THBS2
Docosahexaenoic Acid (DHA) Signaling	0.562	0.0962	AKT3,PDPK1,IL1B,ATM,BCL2
Role of BRCA1 in DNA Damage Response	0.561	0.0897	FAM175A,ARID1A,TOPBP1,E2F3,MLH1,E2F2,ATM
Mouse Embryonic Stem Cell Pluripotency	0.539	0.0849	NANOG,MAPK14,RRAS2,AKT3,FZD9,LEF1,KRAS,FZD1,ATM
Chondroitin Sulfate Degradation (Metazoa)	0.53	0.125	ARSB,HYAL4
Protein Citrullination	0.53	0.2	PADI2
Creatine-phosphate Biosynthesis	0.53	0.2	MAP4K4
Eumelanin Biosynthesis	0.53	0.2	DCT
Lysine Degradation V	0.53	0.2	PIPOX
Glutamate Degradation III (via 4-aminobutyrate)	0.53	0.2	SUCLG2
ATM Signaling	0.528	0.0875	MDM4,MAPK14,TOPBP1,PPP2R2B,MAPK8,MAPK9,ATM
MIF Regulation of Innate Immunity	0.523	0.0976	PLA2G4A,MAPK8,MAPK9,NFKB1
Prostate Cancer Signaling	0.519	0.0851	RRAS2,AKT3,PDPK1,LEF1,KRAS,NFKB1,ATM,BCL2
Role of CHK Proteins in Cell Cycle Checkpoint Control	0.502	0.0909	PPP2R2B,PPP2R5C,E2F3,E2F2,ATM
Melanoma Signaling	0.502	0.0909	BRAF,RRAS2,AKT3,KRAS,ATM
Superpathway of Geranylgeranyldiphosphate Biosynthesis I (via Mevalonate)	0.494	0.118	HMGCR,FNTB
Role of Pattern Recognition Receptors in Recognition of Bacteria and Viruses	0.492	0.0803	IL18,PRKCQ,PRKCD,MAPK8,MAPK9,IL1B,CCL5,NFKB1,PRKD1,PRKCA,ATM
Role of RIG1-like Receptors in Antiviral Innate Immunity	0.48	0.093	FADD,TRAF2,IKBKE,NFKB1
Ceramide Biosynthesis	0.465	0.167	SPTLC1
Arginine Degradation VI (Arginase 2 Pathway)	0.465	0.167	ARG1
Pentose Phosphate Pathway (Non-oxidative Branch)	0.465	0.167	RPE
Selenocysteine Biosynthesis II (Archaea and Eukaryotes)	0.465	0.167	SEPHS2
Differential Regulation of Cytokine Production in Macrophages and T Helper Cells by IL-17A and IL-17F	0.46	0.111	IL1B,CCL5
D-myo-inositol (1,4,5)-trisphosphate Degradation	0.46	0.111	SYNJ1,INPP5A
iNOS Signaling	0.46	0.0909	MAPK14,IKBKE,LBP,NFKB1
Superpathway of Methionine Degradation	0.456	0.0968	GOT1,EHMT1,BHMT2
Cytotoxic T Lymphocyte-mediated Apoptosis of Target Cells	0.433	0.0938	FADD,FAS,BCL2
G Protein Signaling Mediated by Tubby	0.433	0.0938	PLCB4,PLCB1,GNG10
DNA damage-induced 14-3-3Ïƒ Signaling	0.43	0.105	AKT3,ATM
Ephrin B Signaling	0.429	0.0822	PTK2,RGS3,ITSN1,EPHB2,GNA14,GNG10
HIF1Î± Signaling	0.426	0.0783	MAPK14,RRAS2,MMP28,MAPK8,AKT3,MAPK9,KRAS,PDGFC,ATM
Role of Oct4 in Mammalian Embryonic Stem Cell Pluripotency	0.422	0.087	NANOG,SPP1,NR5A2,WWP2
Dermatan Sulfate Biosynthesis	0.417	0.0833	NDST3,CHST11,HS3ST5,CHST15,DSE
autophagy	0.417	0.0833	ATG7,ATG10,SQSTM1,NBR1,BCL2
Phosphatidylcholine Biosynthesis I	0.412	0.143	CHPT1
Adenine and Adenosine Salvage III	0.412	0.143	ADAL
Aspartate Degradation II	0.412	0.143	GOT1
Autoimmune Thyroid Disease Signaling	0.404	0.0851	CD28,HLA-DOA,FAS,TG
1D-myo-inositol Hexakisphosphate Biosynthesis II (Mammalian)	0.402	0.1	SYNJ1,INPP5A
D-myo-inositol (1,3,4)-trisphosphate Biosynthesis	0.402	0.1	SYNJ1,INPP5A
Communication between Innate and Adaptive Immune Cells	0.401	0.0787	CD28,IL18,CCL3L3,IL36RN,IL1B,CCL5,IL36B
TREM1 Signaling	0.401	0.08	IL18,CIITA,ITGA5,AKT3,IL1B,NFKB1
Antiproliferative Role of Somatostatin Receptor 2	0.401	0.08	BRAF,RRAS2,GUCY1A2,KRAS,ATM,GNG10
Oncostatin M Signaling	0.391	0.0882	RRAS2,OSMR,KRAS
Activation of IRF by Cytosolic Pattern Recognition Receptors	0.387	0.0806	FADD,MAPK8,MAPK9,IKBKE,NFKB1
Tryptophan Degradation III (Eukaryotic)	0.377	0.0952	IDO1,HSD17B4
ERK5 Signaling	0.373	0.0794	RRAS2,KRAS,RPS6KA2,MAP2K5,EGFR
Nicotine Degradation II	0.373	0.0794	LARGE1,ADH7,CYP2C9,Fmo6,CYP2C19
IL-17A Signaling in Fibroblasts	0.372	0.0857	MAPK14,IKBKE,NFKB1
Nucleotide Excision Repair Pathway	0.372	0.0857	CCNH,ERCC6,XPA
Chondroitin Sulfate Biosynthesis (Late Stages)	0.371	0.0816	NDST3,CHST11,HS3ST5,CHST15
Citrulline Biosynthesis	0.368	0.125	ARG1
Superoxide Radicals Degradation	0.368	0.125	SOD1
Tryptophan Degradation to 2-amino-3-carboxymuconate Semialdehyde	0.368	0.125	IDO1
IL-2 Signaling	0.359	0.0781	RRAS2,MAPK8,AKT3,KRAS,ATM
RhoA Signaling	0.353	0.0738	PTK2,BAIAP2,PIP4K2B,RAPGEF6,WASF1,PIP5K1B,ACTC1,LPAR3,PLD1
Complement System	0.336	0.0811	C9,C7,CD46
Mitotic Roles of Polo-Like Kinase	0.333	0.0758	ESPL1,PPP2R2B,PPP2R5C,ANAPC7,ANAPC13
Differential Regulation of Cytokine Production in Intestinal Epithelial Cells by IL-17A and IL-17F	0.331	0.087	IL1B,CCL5
TCA Cycle II (Eukaryotic)	0.331	0.087	OGDHL,SUCLG1
Assembly of RNA Polymerase I Complex	0.33	0.111	POLR1B
Tumoricidal Function of Hepatic Natural Killer Cells	0.31	0.0833	FADD,FAS
Heparan Sulfate Biosynthesis (Late Stages)	0.309	0.0735	NDST3,CHST11,EXT1,HS3ST5,CHST15
Estrogen Biosynthesis	0.304	0.0769	CYP2C9,HSD17B4,CYP2C19
tRNA Charging	0.304	0.0769	FARS2,TARSL2,AARS2
Role of Cytokines in Mediating Communication between Immune Cells	0.3	0.0741	IL18,IL36RN,IL1B,IL36B
Nicotine Degradation III	0.3	0.0741	LARGE1,ADH7,CYP2C9,CYP2C19
Embryonic Stem Cell Differentiation into Cardiac Lineages	0.298	0.1	NANOG
Ketogenesis	0.298	0.1	HMGCLL1
Pentose Phosphate Pathway	0.298	0.1	RPE
CTLA4 Signaling in Cytotoxic T Lymphocytes	0.294	0.0707	FYN,CD28,AP2B1,PPP2R2B,AKT3,PPP2R5C,ATM
Bupropion Degradation	0.291	0.08	CYP2C9,CYP2C19
Superpathway of D-myo-inositol (1,4,5)-trisphosphate Metabolism	0.291	0.08	SYNJ1,INPP5A
Noradrenaline and Adrenaline Degradation	0.289	0.075	ADH7,ADH4,IL4I1
Role of JAK1 and JAK3 in Î³c Cytokine Signaling	0.276	0.0704	BLNK,IL4R,RRAS2,KRAS,ATM
Acetone Degradation I (to Methylglyoxal)	0.273	0.0769	CYP2C9,CYP2C19
Purine Nucleotides De Novo Biosynthesis II	0.27	0.0909	GMPS
Bladder Cancer Signaling	0.267	0.069	RRAS2,MMP28,KRAS,PDGFC,EGFR,FGF5
Chondroitin Sulfate Biosynthesis	0.253	0.069	NDST3,CHST11,HS3ST5,CHST15
Glutaryl-CoA Degradation	0.245	0.0833	HSD17B4
Acyl-CoA Hydrolysis	0.245	0.0833	GNPAT
BER pathway	0.245	0.0833	LIG3
Superpathway of Cholesterol Biosynthesis	0.241	0.0714	LSS,HMGCR
Role of IL-17F in Allergic Inflammatory Airway Diseases	0.237	0.0682	IL1B,RPS6KA2,NFKB1
Intrinsic Prothrombin Activation Pathway	0.227	0.069	THBD,COL11A2
Glutathione-mediated Detoxification	0.227	0.069	GSTO2,GSTO1
Assembly of RNA Polymerase III Complex	0.223	0.0769	GTF3C1
Cholesterol Biosynthesis I	0.223	0.0769	LSS
NAD Phosphorylation and Dephosphorylation	0.223	0.0769	PXYLP1
Mevalonate Pathway I	0.223	0.0769	HMGCR
Cholesterol Biosynthesis II (via 24,25-dihydrolanosterol)	0.223	0.0769	LSS
Cholesterol Biosynthesis III (via Desmosterol)	0.223	0.0769	LSS
DNA Double-Strand Break Repair by Homologous Recombination	0.204	0.0714	ATM
Isoleucine Degradation I	0.204	0.0714	BCAT1

## Sheet: networks
ID	Molecules in Network	Score	Focus Molecules	Top Diseases and Functions
1	ABCA4,ACBD5,ANO2,ATP9A,BNC1,BRINP1,BUD13,CBLL1,CDC42BPB,CLIC6,CRTAC1,CSAD,DENND2D,EPB41L5,ESR1,GULP1,HRK,HSF2BP,LURAP1L,MAPRE2,MASTL,MLPH,PATZ1,PCDH18,PLXDC1,PLXNA2,Rab11,RAB11FIP4,RAPGEF6,RERG,SERPINB6,SLC6A6,TBCD,TP53RK,TTLL11	43	34	Cell Morphology, Cellular Function and Maintenance, Carbohydrate Metabolism
2	ABCA13,ASXL3,C16orf62,C2CD2,CBX2,CDC5L,CDKAL1,CLK1,CNST,CPPED1,EED,ELAVL1,FAM105A,FBXO8,LDLRAD3,MANBAL,MBP,METTL2A,MFSD13A,MTORC1,NDRG3,OSGIN2,OSR2,PIPOX,POT1,PRKDC,RAD21L1,SFI1,SUZ12,TANC2,TBCCD1,TMEM268,TTLL12,USP48,WDR43	43	34	Immunological Disease, Inflammatory Disease, Inflammatory Response
3	14-3-3,ACSBG1,BCAS4,CA2,DMXL1,DYSF,EBF1,EDC3,EIF4EBP1,FAM57B,FLNC,Importin alpha,ITIH1,LRRC59,MIB1,MYOM2,OGDHL,OPTN,PARD3,PGM1,PHGDH,PKD2,PPARG,PRDM5,RPTOR,SEMA5A,SLC27A1,TACC2,TBC1D30,TMCC2,TMCC3,TNIP1,UBE2U,USP6NL,ZBTB5	41	33	Cellular Development, Connective Tissue Development and Function, Cancer
4	60S ribosomal subunit,AGO2,ASB13,C17orf53,C5orf42,CADM1,CADM2,CAMSAP2,CAND1,CENPJ,CNOT2,DAP3,DDX1,DDX10,EPG5,FADD,INTS7,KBTBD7,KLHL29,LRRK2,MRPL1,MRPS7,PACRG,PARK2,Pdgfr,PLCB1,RPL12,RPL13A,RPL26L1,SPRTN,SQSTM1,SYNCRIP,TNRC6A,USP32,ZNF407	41	33	Cellular Assembly and Organization, RNA Post-Transcriptional Modification, Hereditary Disorder
5	15-LOX,ANKS1A,APBB2,ARAP1,ARFGEF3,BZW2,CCSER2,CNTN2,COG1,COG2,COG3,COG5,DOK6,DOPEY2,DYNC2LI1,EGFR,FOXI1,GBF1,IL17a dimer,KCTD9,MICU2,OSBPL2,PDXDC1,phosphatidylinositol-4,5-bisphosphate 3-kinase,PRCC,PSD3,PUS1,RIOK1,SFXN3,SNX13,SPACA1,SUSD1,TBC1D16,THADA,TPST1	38	32	Developmental Disorder, Hereditary Disorder, Metabolic Disease
6	Alpha tubulin,ANGEL2,ARID1A,ARID1B,AUTS2,COQ7,CUX1,Dynein,EHMT1,ELP3,EMSY,EOGT,ESRRB,FOXK2,FOXP1,G protein alphai,HDAC2,KAT8,KDM5A,LIG3,MAD1L1,MAX,MCM3,MCM9,MTA2,NANOG,RECQL5,RELN,RNF220,RPE,SATB2,SIN3B,SUDS3,ZMIZ1,ZNF467	38	32	Gene Expression, Cell Cycle, DNA Replication, Recombination, and Repair
7	Ampa Receptor,ASPM,BATF3,BPTF,BUB1,CARMIL1,EN1,FBXW4,FRK,HPS3,HPS5,Importin beta,JUN/JUNB/JUND,KIF1A,MAP2K4/7,Mapk,NBAS,NEK10,NFATC2IP,NSL1,Nucleoporin,NUP93,NUP98,NUP205,RGS13,RGS20,SCFD2,SEH1L,SHB,SKAP1,SPC24,SPTLC1,TRIM56,UVRAG,ZW10	32	29	Cell Signaling, Post-Translational Modification, Protein Synthesis
8	APTX,ARMC12,C8orf33,cannabinoid receptor,CSMD2,CUX2,DIAPH3,DNMBP,EIF4A,ELAVL4,ERG,FOXF2,FYN,IgD,KCNB1,KCNF1,KCNG2,KCNH1,KCNS3,Ku,LRBA,MKK3/6,MYO1D,NHEJ1,NOS1AP,SKAP2,SLC25A11,SYN3,SYT3,TCP11L2,TRIOBP,TUBA3C/TUBA3D,tubulin (family),XRCC4,ZNFX1	32	29	Molecular Transport, DNA Replication, Recombination, and Repair, Cellular Assembly and Organization
9	CCDC180,CDCP1,CHAF1B,dystroglycan,EGFLAM,ERK,FLCN,FNIP1,GAREM2,GMPS,HEMGN,Integrin alpha 5 beta 3,Integrin alpha V beta 3,LAMA1,LAMA3,LAMA4,LAMB1,LAMC1,Laminin1,Laminin2,LAMTOR3,LARGE1,NOCT,POGZ,S100,S100A12,SCD5,SDC1,SDC4,SURF4,THBS4,UBAC2,ZNF7,ZNF16,ZXDC	30	28	Tissue Development, Infectious Diseases, Cancer
10	ABCC9,ADCY8,AKAP,AKAP1,AKAP2,AKAP6,AKAP10,ANKH,cacn,CACNA1A,CACNA1B,CACNA1C,CACNA1D,CACNA1E,CACNA2D3,Cacnb,DNAH3,ERC2,FARP1,JPH3,Kcnj,KCNJ2,KCNJ3,L-type Calcium Channel,MOBP,PDE11A,PDE2A,Pka,Pka catalytic subunit,PKIA,RUFY3,STIM2,SYNPR,TNKS2,UNC13C	30	28	Cardiovascular Disease, Organismal Injury and Abnormalities, Molecular Transport
11	19S proteasome,ARRDC2,ASIC2,CARD11,CBLB,CCDC47,CDCA7L,CLGN,COL11A1,COL11A2,COL15A1,COL28A1,collagen,CTNNBL1,DDR2,ELF1,ENaC,G3BP1,IREB2,KATNBL1,MLANA,MMP28,MTDH,Na+,K+ -ATPase,p85 (pik3r),PDPK1,RPN2,SARM1,SND1,STK38L,TH1 Cytokine,THBS2,TM9SF4,Ubiquitin,USP14	30	28	Connective Tissue Disorders, Developmental Disorder, Hereditary Disorder
12	ADAM11,ADAM17,ADAM30,ATP12A,BANP,BCL2L13,COMMD10,ERBB4,FAS,Immunoglobulin,Interferon alpha,LSM4,LSM6,LSM14A,Metalloprotease,MHC CLASS I (family),NFKB1,NINJ2,Notch,PRKCQ,PSEN1,SCAF4,SMURF1,snRNP,SPTBN1,STAT,TMC8,TMUB2,TRAF2,TRIL,TRIM37,VWA2,WWOX,WWP1,WWP2	30	28	Cell Death and Survival, Cellular Assembly and Organization, Cellular Development
13	AKTIP,ANKFY1,ANKRD44,APIP,AVEN,BCL2,CEP57L1,CHN1,CPE,DSG4,DZIP1,FAM83B,FBXO10,GOT,GTF3C1,HIP1R,Histone H1,HMGCLL1,IgG2c,LRCH1,Mir122a,b,PP2A,PPL,PPP2R2B,PPP2R5C,PPP6R1,SGMS1,SLMAP,Smad2/3-Smad4,STK3,STK4,STRN3,STXBP4,Troponin t,Vdac	28	27	Cardiovascular System Development and Function, Embryonic Development, Organismal Development
14	20s proteasome,26s Proteasome,AMBRA1,AP2B1,ARRB1,BAZ2B,CCDC92,CCDC102A,CLPB,Ctbp,CTBP2,ELMOD3,FBXL7,HISTONE,HLA-DR,KIAA0368,KRT14,MAP1LC3,MAP3K5,MAP3K14,MOK,MRPS17,MRPS25,NOL4,NUMB,PHF3,PINX1,PSMA,PSMA7,PSMC6,RGS7,SYNRG,TIP60,TMEM8B,TXN2	28	27	Auditory Disease, Developmental Disorder, Hematological Disease
15	AATF,Abl1/2,AGR2,AKNA,ATM,BTRC,C11orf49,Cdc2,CEP68,CSF3R,Cyclin A,Cyclin E,DPCD,E2f,E2F2,E2F3,E3 co-factor,EEF1E1,EIF4E,FBXW7,GAS2L1,HMGA2,IL23,KRAS,MAPK14,MDM4,MLH1,NT5C3B,P3H2,RAD54B,RPS16,SKP2,STAT5a/b,TEK,TOPBP1	28	27	Cell Cycle, Cancer, Organismal Injury and Abnormalities
16	2-acylglycerol-3-phosphate O-acyltransferase,ABCG1,ABCG4,ACOT11,ACOT12,ACR,acyl-CoA hydrolase,APOA5,ATL2,BSCL2,COPG2,Focal adhesion kinase,HDL-cholesterol,HMG CoA synthase,HMGCR,INSIG1,INTS8,KIF13B,LDL-cholesterol,LPIN1,LSS,MBOAT2,MIPOL1,MTTP,MYLIP,NPC1,OLR1,PEX5L,Pias,SIK2,SLC4A4,SREBF2,Srebp,VLDL-cholesterol,ZFYVE27	27	26	Lipid Metabolism, Molecular Transport, Small Molecule Biochemistry
17	BAZ1B,BORCS5,CCDC77,CCNH,CDK19,CEP72,Cyclin B,ERCC6,LDB1,LHX8,LRRCC1,MED21,MED12L,MED13L,mediator,MYCBPAP,NCAM2,PDLIM5,POLR1B,POLR1E,RNA polymerase I,Rnr,RPA,SRC (family),SSBP3,SUB1,SYT11,TBC1D31,TFIIA,TFIIH,TRAP/Media,TTLL5,TWISTNB,XPA,ZNF518A	27	26	Organismal Development, Skeletal and Muscular Disorders, Skeletal and Muscular System Development and Function
18	ANAPC7,ANAPC13,APC (complex),ARIH2,Caspase 3/7,Collagen Alpha1,CYBRD1,FLOT2,GLB1,HSD17B4,LRRFIP2,MAML3,MAPK8,MDN1,MMR,MRC2,NFX1,P glycoprotein,RAB5C,RBM17,RNF43,RRBP1,Sapk,SEC23B,SH3RF1,TARSL2,TH2 Cytokine,TMED10,TRIB3,UBE2,UBE2G1,UBE2N,UBE2R2,UBIQUITIN LIGASE,ZNRF2	27	26	Post-Translational Modification, Carbohydrate Metabolism, Cardiovascular Disease
19	ACTN1,ADH4,ADH7,BCAT1,CAMK2G,CCDC12,Cg,DHRS7C,EYA2,FBXO7,FDX1,FSH,Gamma tubulin,GPATCH8,KIF3C,Lh,LIMCH1,LYNX1,MCCC2,MEGF10,MSMB,nicotinic acetylcholine receptor,NMDA Receptor,NT5C1B,PATJ,PTPase,PTPDC1,PTPRD,PTPRZ1,PUM2,RBFOX2,RDH,RDH13,Sod,UBASH3B	27	26	Energy Production, Small Molecule Biochemistry, Amino Acid Metabolism
20	ABI3BP,ADRB,BTBD11,CCR1,Creb,ERMAP,G-protein beta,GNG10,GNRH,GOT1,Histone h3,HOXA2,IGDCC3,Il1bos,ITPR1,LRRC15,LRRC17,LRRC55,MAPK9,Nfat (family),NFATC1,PBX1,PRKCD,PRKG1,RNA polymerase II,RORA,SLC13A2,SLC2A13,SMOC2,SWT1,TERT,TFAP2D,TGM2,TM4SF18,ZMAT4	27	26	Cancer, Cellular Development, Organismal Injury and Abnormalities
21	ACSBG2,ACSL,ACSL3,ATP2A1,COL6A3,CYP4F2,DDAH1,DTNA,ERBB,FRMD6,HOXB7,HSD17B6,KLF1,ME1,MELK,MSRA,Mst/krs,NCOA4,NOSTRIN,NRG (family),PFKP,PHAX,PRTFDC1,Rar,SERCA,SNTG1,SPTB,SWI-SNF,T3-TR-RXR,thyroid hormone receptor,TMC7,TRIB2,TULP3,VASH1,Vegf	25	25	Cancer, Gastrointestinal Disease, Organismal Injury and Abnormalities
22	CD46,CDH12,CTNND2,Dgk,DGKB,DGKE,DGKG,Fc gamma receptor,Groucho,JADE1,JAG1,LEF1,LHX4,LRP5,N-Cadherin,NADPH oxidase,NBR1,NKD2,NOX3,P38 MAPK,PAX8,Plc beta,QPCT,Rb,RGS5,RUNX3,SLC5A5,SUPT20H,TCF,TIAM1,TLE1,TLE4,TSH,WNT4,ZBTB3	25	25	Endocrine System Development and Function, Endocrine System Disorders, Nervous System Development and Function
23	Adaptor protein 2,ADGRA3,ADGRB1,ADGRE3,ADGRF5,ADGRG1,ADGRG6,ADRA1B,AKT3,Beta Arrestin,CCR9,Clathrin,CNR2,FSHR,FZD1,FZD9,G-protein gamma,GABBR2,Girk,Gpcr,GPR33,GPR135,GPR158,HRH2,HRH3,HTR7,HTR1F,LPAR3,P110,Pik3r,QRFPR,RXFP1,SUCNR1,Trk Receptor,voltage-gated calcium channel	25	25	Cell Signaling, Cell-To-Cell Signaling and Interaction, Molecular Transport
24	Ap2 alpha,CADPS,CCDC155,CD244,Dynamin,farnesyl transferase,FCHO2,FNTB,GABA-A receptor,GABRD,GABRG2,GOLGA5,GOSR1,GOSR2,ITSN1,MIRLET7,MTX2,MTX3,NRDC,NSF,NSG1,PACSIN1,phosphatidylinositol-3-phosphatase,PLCL1,Ras,SGIP1,Snare,ST7,STON2,SUMO,SYNJ1,Syntaxin,transglutaminase,UNC13B,WASL	23	24	Cellular Assembly and Organization, Cellular Function and Maintenance, Molecular Transport
25	Ahr-aryl hydrocarbon-Arnt,BAIAP2,BRK1,CCSER1,CHST11,CWF19L2,DIXDC1,DOCK2,Erm,GST,GSTO1,GSTO2,HS3ST5,LMX1A,NDEL1,NFIA,NFIX,Nuclear factor 1,Phosphatidylinositol4,5 kinase,PIP4K2B,PIP5K1B,PXR ligand-PXR-Retinoic acid-RXRŒ±,Rac,Rho gdi,Rock,ROR1,SEMA4D,Slit,SLIT1,SLIT2,SLIT3,sulfotransferase,SYNE1,TRIM9,WASF1	23	24	Cell Morphology, Cellular Assembly and Organization, Cellular Development
