# Supplementary material for: SNP co-association and network analyses identify E2F3, KDM5A and BACH2 as key regulators of the bovine milk fatty acid profile
Source: Sci Rep. 2017 Dec 11;7:17317. doi: 10.1038/s41598-017-17434-7 (PMC5725496; doi:10.1038/s41598-017-17434-7)
Supplement: Supplementary file 5 — Supplementary Dataset 5 [file 41598_2017_17434_MOESM5_ESM.xlsx]

## Sheet: KEGG_pathways
Supplementary Table S5. Overrepresented GO terms and KEGG pathway using ClueGo.
GOID	Ontology Source	GOTerm	Nr. Genes	% Associated Genes	Term PValue Corrected with Benjamini-Hochberg	Associated Genes Found
KEGG:00564	Glycerophospholipid metabolism	13	13.6842	0.00202318	{Group0=4.3177559389102573E-4}	[CHPT1, DGKB, DGKG, GNPAT, LPCAT1, LPCAT2, LPGAT1, LPIN1, MBOAT1, PLA2G15, PLA2G4A, PLD1, PTDSS1]
KEGG:04010	MAPK signaling pathway	25	9.80392	0.00194281	{Group1=4.975495663862613E-4}	[AKT3, ARRB1, BRAF, CACNA1A, CACNA1B, CACNA1C, CACNA1D, DUSP4, FGF5, FLNC, LAMTOR3, MAP2K5, MAP3K14, MAP3K5, MAPK14, MAPK8, MAPK9, MAX, NF1, NFATC1, NTRK2, PLA2G4A, RPS6KA2, STK3, STK4]
KEGG:04020	Calcium signaling pathway	16	8.88889	0.0188634	{Group2=3.0497076586442884E-4}	[ADCY2, ADCY3, ADRA1B, ATP2A1, ATP2B2, CACNA1A, CACNA1B, CACNA1C, CACNA1D, CAMK2B, CAMK2G, GNA14, HRH2, ITPR1, PLCB4, STIM2]
KEGG:04022	cGMP-PKG signaling pathway	15	8.98204	0.0226493	{Group2=3.0497076586442884E-4}	[ADCY2, ADCY3, ADRA1B, AKT3, ATP2A1, ATP2B2, CACNA1C, CACNA1D, GUCY1A2, ITPR1, KCNMA1, KCNU1, NFATC1, PDE2A, PLCB4]
KEGG:04024	cAMP signaling pathway	19	9.54774	0.00529155	{Group2=3.0497076586442884E-4}	[ADCY2, ADCY3, AKT3, ATP2B2, BRAF, CACNA1C, CACNA1D, CAMK2B, CAMK2G, FSHR, GRIA1, GRIN2B, HTR1F, MAPK8, MAPK9, NFATC1, PDE4B, PLD1, SUCNR1]
KEGG:04071	Sphingolipid signaling pathway	11	9.16667	0.0339633	{Group6=0.02416085720202678}	[ABCC1, AKT3, CERS3, FYN, MAP3K5, MAPK14, MAPK8, MAPK9, PLCB4, PLD1, SPTLC1]
KEGG:04072	Phospholipase D signaling pathway	13	9.02778	0.0238042	{Group5=4.4751689480362856E-4}	[ADCY2, ADCY3, AKT3, DGKB, DGKG, FYN, LPAR3, PDGFC, PIP5K1B, PLA2G4A, PLCB4, PLD1, RALB]
KEGG:04270	Vascular smooth muscle contraction	13	10.8333	0.00787342	{Group2=3.0497076586442884E-4}	[ADCY2, ADCY3, ADRA1B, BRAF, CACNA1C, CACNA1D, GUCY1A2, ITPR1, KCNMA1, KCNU1, PLA2G4A, PLCB4, PRKCQ]
KEGG:04666	Fc gamma R-mediated phagocytosis	10	10.7527	0.0182176	{Group5=4.4751689480362856E-4}	[AKT3, ASAP1, BIN1, DOCK2, PIP5K1B, PLA2G4A, PLD1, SCIN, WASF1, WASL]
KEGG:04713	Circadian entrainment	12	12.6316	0.0040456	{Group2=3.0497076586442884E-4}	[ADCY2, ADCY3, CACNA1C, CACNA1D, CAMK2B, CAMK2G, GRIA1, GRIN2B, GUCY1A2, ITPR1, KCNJ3, PLCB4]
KEGG:04722	Neurotrophin signaling pathway	12	10	0.0164596	{Group3=0.009310728439068884}	[AKT3, BRAF, CAMK2B, CAMK2G, MAP2K5, MAP3K5, MAPK14, MAPK8, MAPK9, NTRK2, PSEN1, RPS6KA2]
KEGG:04723	Retrograde endocannabinoid signaling	17	16.8317	6.54454e-05	{Group2=3.0497076586442884E-4}	[ABHD6, ADCY2, ADCY3, CACNA1A, CACNA1B, CACNA1C, CACNA1D, DAGLA, GABRD, GABRG2, GRIA1, ITPR1, KCNJ3, MAPK14, MAPK8, MAPK9, PLCB4]
KEGG:04724	Glutamatergic synapse	17	14.9123	0.000180491	{Group2=3.0497076586442884E-4}	[ADCY2, ADCY3, CACNA1A, CACNA1C, CACNA1D, GRIA1, GRIK1, GRIK2, GRIK4, GRIK5, GRIN2B, ITPR1, KCNJ3, PLA2G4A, PLCB4, PLD1, SLC1A3]
KEGG:04725	Cholinergic synapse	14	12.6126	0.00234028	{Group2=3.0497076586442884E-4}	[ADCY2, ADCY3, AKT3, CACNA1A, CACNA1B, CACNA1C, CACNA1D, CAMK2B, CAMK2G, FYN, ITPR1, KCNJ2, KCNJ3, PLCB4]
KEGG:04726	Serotonergic synapse	11	9.82143	0.0278154	{Group2=3.0497076586442884E-4}	[BRAF, CACNA1A, CACNA1B, CACNA1C, CACNA1D, HTR1F, ITPR1, KCND2, KCNJ3, PLA2G4A, PLCB4]
KEGG:04727	GABAergic synapse	10	11.3636	0.0139917	{Group2=3.0497076586442884E-4}	[ADCY2, ADCY3, CACNA1A, CACNA1B, CACNA1C, CACNA1D, GABRD, GABRG2, NSF, PLCL1]
KEGG:04728	Dopaminergic synapse	15	11.6279	0.00264666	{Group2=3.0497076586442884E-4}	[AKT3, CACNA1A, CACNA1B, CACNA1C, CACNA1D, CAMK2B, CAMK2G, GRIA1, GRIN2B, ITPR1, KCNJ3, MAPK14, MAPK8, MAPK9, PLCB4]
KEGG:04750	Inflammatory mediator regulation of TRP channels	11	11.2245	0.0109241	{Group2=3.0497076586442884E-4, Group3=0.009310728439068884}	[ADCY2, ADCY3, CAMK2B, CAMK2G, ITPR1, MAPK14, MAPK8, MAPK9, PLA2G4A, PLCB4, PRKCQ]
KEGG:04912	GnRH signaling pathway	13	14.2857	0.00162833	{Group2=3.0497076586442884E-4}	[ADCY2, ADCY3, CACNA1C, CACNA1D, CAMK2B, CAMK2G, ITPR1, MAPK14, MAPK8, MAPK9, PLA2G4A, PLCB4, PLD1]
KEGG:04914	Progesterone-mediated oocyte maturation	10	10.2041	0.0233039	{Group2=3.0497076586442884E-4, Group3=0.009310728439068884}	[ADCY2, ADCY3, AKT3, ANAPC7, BRAF, BUB1, MAPK14, MAPK8, MAPK9, RPS6KA2]
KEGG:04916	Melanogenesis	10	10	0.0230328	{Group2=3.0497076586442884E-4}	[ADCY2, ADCY3, CAMK2B, CAMK2G, DCT, FZD1, FZD9, PLCB4, WNT16, WNT9B]
KEGG:04921	Oxytocin signaling pathway	14	8.86076	0.0285	{Group2=3.0497076586442884E-4}	[ADCY2, ADCY3, CACNA1C, CACNA1D, CAMK2B, CAMK2G, GUCY1A2, ITPR1, KCNJ2, KCNJ3, MAP2K5, NFATC1, PLA2G4A, PLCB4]
KEGG:04925	Aldosterone synthesis and secretion	10	12.3457	0.00881058	{Group2=3.0497076586442884E-4}	[ADCY2, ADCY3, CACNA1C, CACNA1D, CAMK2B, CAMK2G, DAGLA, ITPR1, PDE2A, PLCB4]
KEGG:05032	Morphine addiction	11	12.0879	0.00771722	{Group2=3.0497076586442884E-4}	[ADCY2, ADCY3, ARRB1, CACNA1A, CACNA1B, GABRD, GABRG2, KCNJ3, PDE11A, PDE2A, PDE4B]
KEGG:05205	Proteoglycans in cancer	16	7.88177	0.0352333	{Group4=0.02234305580791947}	[AKT3, BRAF, CAMK2B, CAMK2G, CBLB, ESR1, FLNC, FZD1, FZD9, ITGA5, ITPR1, MAPK14, SDC1, SDC4, WNT16, WNT9B]
KEGG:05231	Choline metabolism in cancer	13	12.8713	0.00266442	{Group5=4.4751689480362856E-4}	[AKT3, CHPT1, DGKB, DGKG, MAPK8, MAPK9, PDGFC, PIP5K1B, PLA2G4A, PLD1, SLC22A4, WASF1, WASL]

## Sheet: GO terms
GOID	Ontology Source	GOTerm	Nr. Genes	% Associated Genes	Term PValue Corrected with Benjamini-Hochberg	Associated Genes Found
GO:0000165	GO_BiologicalProcess	MAPK cascade	55	5.96529	0.0290538	[ADAM9, ADRA1B, APIP, ARRB1, BMPER, BRAF, CAMK2B, CAMK2G, CRYAB, DUSP14, DUSP4, ERCC6, ESR1, ETFDH, FGF5, FLT4, FSHR, FYN, GRIK2, GRIK5, GRIN2B, HMGCR, IL18, KBTBD7, LAMTOR3, LPAR3, MAGI3, MAP2K5, MAP3K14, MAP3K5, MAPK14, MAPK8, MAPK9, NDRG4, NEK10, NF1, NTRK2, PDGFC, PKHD1, PSEN1, PSMA7, PSMC6, PYCARD, RGS3, RORA, RPS6KA2, S100A12, SH3RF1, SPRY2, STK3, TEK, TNIK, TNIP1, TRIB2, WNT16]
GO:0000166	GO_MolecularFunction	nucleotide binding	134	5.39887	0.00884168	[AARS2, ABCA10, ABCA13, ABCA4, ABCB11, ABCC1, ABCG1, ABCG4, ACACA, ACOT12, ACOXL, ACSL3, ADCY2, ADCY3, ADH4, AK9, AKT3, ANXA6, ARL8B, ATP2A1, ATP2B2, BRAF, BUB1, CACNA1B, CAMK2B, CAMK2G, CDC42BPB, CDK13, CIITA, COLEC12, COQ7, CPS1, DDX1, DDX10, DGKB, DGKG, DHX16, DHX29, DNAH3, DNAH9, DNAJC5, DPH6, DSCAM, ELAVL1, ELAVL4, ERCC6, ETFDH, FARS2, FLT4, FRK, FYN, G3BP1, GATB, GFM1, GMPS, GNA14, GUCY1A2,…
GO:0000902	GO_BiologicalProcess	cell morphogenesis	89	5.53483	0.0222464	[ANOS1, AP2B1, ARHGAP15, ARHGEF28, ASAP1, ATP2B2, BRAF, CACNA1A, CACNA1C, CACNA1D, CAMK2B, CAMK2G, CEL, CFAP221, COL5A2, CORO1B, CTNND2, CUX2, DSCAM, ERG, ESRRB, EXT1, FARP1, FGF5, FOXF2, FRMD6, FYN, FZD9, GRIN2B, HDAC2, HMGA2, HRH2, ISPD, ITGA5, ITGA9, KBTBD7, LAMA1, LAMB1, LAMTOR3, LMX1A, LPAR3, LRFN5, LRRC16A, LRRC55, MAP3K14, MAPK14, MAPK9, MAPRE2, MYO7A, NDEL1, NF1, NTRK2, NUMB, ODF1, PACSIN…
GO:0000904	GO_BiologicalProcess	cell morphogenesis involved in differentiation	65	5.72687	0.0299824	[ANOS1, AP2B1, ARHGEF28, ATP2B2, BRAF, CACNA1A, CACNA1C, CACNA1D, CAMK2B, CAMK2G, COL5A2, CTNND2, CUX2, DSCAM, ERG, ESRRB, EXT1, FARP1, FGF5, FOXF2, FRMD6, FYN, FZD9, GRIN2B, HDAC2, HMGA2, HRH2, ISPD, ITGA5, ITGA9, KBTBD7, LAMA1, LAMB1, LAMTOR3, LMX1A, LPAR3, LRFN5, LRRC16A, LRRC55, MAPK9, MYO7A, NDEL1, NF1, NTRK2, NUMB, PALLD, PAX8, PPP1R9A, PRKCQ, PSEN1, PSMA7, PSMC6, RBFOX2, RHOB, RPS6KA2, RUF…
GO:0001505	GO_BiologicalProcess	regulation of neurotransmitter levels	16	8.55615	0.0292507	[BRAF, CACNA1A, CACNA1B, DAGLA, DNAJC5, FSHR, GRIK5, HRH3, NF1, NTRK2, PPP1R9A, PSEN1, SLC1A3, SYN3, TRIM9, UNC13B]
GO:0001508	GO_BiologicalProcess	action potential	14	10.687	0.0123095	[AKAP6, CACNA1A, CACNA1B, CACNA1C, CACNA1D, CNR2, GRIK2, GRIK5, KCNB1, KCND2, KCNJ2, KCNMA1, SCN4A, SCN4B]
GO:0001738	GO_BiologicalProcess	morphogenesis of a polarized epithelium	8	10.9589	0.0440747	[FOXF2, FZD1, FZD9, LAMA1, NUMB, PTK7, RORA, WNT9B]
GO:0001932	GO_BiologicalProcess	regulation of protein phosphorylation	81	5.50272	0.0319848	[ADAM17, ADAM9, ADCY2, ADCY3, ADRA1B, APIP, ARRB1, BAG1, BMPER, BRAF, CAMK2B, CAMK2G, CCNL1, CDKN2C, CTDSPL, DUSP14, DUSP4, ERCC6, ESR1, ETFDH, FAM129A, FBXO7, FGF5, FLT4, FNIP1, FSHR, FYN, FZD1, GRIK2, GRIK5, GRIN2B, HDAC2, HMGCR, IL18, ITGA5, KBTBD7, LAMTOR3, LPAR3, LRRC15, LRRC4B, LRRTM3, LTF, MAGI3, MAP2K5, MAP3K14, MAP3K5, MAPK14, MAPK9, NCKAP1L, NDRG4, NEK10, NF1, NTRK2, OXSR1, PDGFC, PKD2,…
GO:0003779	GO_MolecularFunction	actin binding	30	7.21154	0.0202018	[ADD3, CACNA1A, CAMK2B, CORO1B, DIAPH3, DIXDC1, FLNC, HIP1R, KCNMA1, KLHL2, MYH4, MYO16, MYO1D, MYO1E, MYO7A, PALLD, PARVB, PHACTR1, PHACTR3, PPP1R9A, SCIN, SNTG1, TBCCD1, TLN2, TNS1, TRIOBP, UTRN, WASF1, WASL, XIRP1]
GO:0004672	GO_MolecularFunction	protein kinase activity	40	6.26959	0.0378754	[AKT3, BRAF, BUB1, CAMK2B, CAMK2G, CDC42BPB, CDK13, COQ7, CPNE3, FLT4, FRK, FYN, HMGA2, HUNK, IKBKE, MAP2K5, MAP3K14, MAP3K5, MAPK14, MAPK8, MAPK9, MOK, NEK10, NEK11, NTRK2, OXSR1, PRKCQ, PTK7, RIOK1, RORA, RPS6KA2, RPS6KC1, SIK2, STK3, STK4, TBCK, TEK, TEX14, TNIK, TRIB2]
GO:0004674	GO_MolecularFunction	protein serine/threonine kinase activity	31	6.75381	0.0319198	[AKT3, BRAF, BUB1, CAMK2B, CAMK2G, CDC42BPB, CDK13, COQ7, CPNE3, FYN, HMGA2, HUNK, IKBKE, MAP2K5, MAP3K14, MAP3K5, MAPK14, MAPK8, MAPK9, MOK, NEK10, NEK11, OXSR1, PRKCQ, RIOK1, RPS6KA2, RPS6KC1, SIK2, STK3, STK4, TNIK]
GO:0004702	GO_MolecularFunction	receptor signaling protein serine/threonine kinase activity	9	13.0435	0.0176122	[BRAF, IKBKE, MAP3K14, MAP3K5, MAPK14, MAPK8, MAPK9, OXSR1, TNIK]
GO:0004970	GO_MolecularFunction	ionotropic glutamate receptor activity	6	30	0.00391594	[GRIA1, GRIK1, GRIK2, GRIK4, GRIK5, GRIN2B]
GO:0005057	GO_MolecularFunction	receptor signaling protein activity	14	9.27152	0.0305651	[BAG1, BRAF, IKBKE, IL4R, ITPR1, MAP3K14, MAP3K5, MAPK14, MAPK8, MAPK9, OXSR1, PIP4K2B, PKD2, TNIK]
GO:0005216	GO_MolecularFunction	ion channel activity	34	8.23245	0.00394716	[ANO2, ANO3, ANXA6, CACNA1A, CACNA1B, CACNA1C, CACNA1D, FXYD7, GABRD, GABRG2, GRIA1, GRIK1, GRIK2, GRIK4, GRIK5, GRIN2B, ITPR1, KCNB1, KCND2, KCNH7, KCNIP1, KCNJ2, KCNJ3, KCNMA1, KCNU1, PDE2A, PKD2, PSEN1, SCN4A, SCN4B, SLC24A3, SLC24A4, SLC26A9, STIM2]
GO:0005234	GO_MolecularFunction	extracellular-glutamate-gated ion channel activity	6	28.5714	0.00468348	[GRIA1, GRIK1, GRIK2, GRIK4, GRIK5, GRIN2B]
GO:0005261	GO_MolecularFunction	cation channel activity	22	7.23684	0.039356	[CACNA1A, CACNA1B, CACNA1C, CACNA1D, GRIN2B, ITPR1, KCNB1, KCND2, KCNH7, KCNIP1, KCNJ2, KCNJ3, KCNMA1, KCNU1, PDE2A, PKD2, PSEN1, SCN4A, SCN4B, SLC24A3, SLC24A4, STIM2]
GO:0005262	GO_MolecularFunction	calcium channel activity	12	10.4348	0.020882	[CACNA1A, CACNA1B, CACNA1C, CACNA1D, GRIN2B, ITPR1, PDE2A, PKD2, PSEN1, SLC24A3, SLC24A4, STIM2]
GO:0005496	GO_MolecularFunction	steroid binding	12	11.6505	0.0127624	[ABCG1, ANXA6, APOA5, APOD, ESR1, ESRRB, NPC1, NR3C2, OSBP2, OSBPL2, PAQR5, RORA]
GO:0005524	GO_MolecularFunction	ATP binding	104	6.64537	0.000126656	[AARS2, ABCA10, ABCA13, ABCA4, ABCB11, ABCC1, ABCG1, ABCG4, ACACA, ACOT12, ACSL3, ADCY2, ADCY3, AK9, AKT3, ATP2A1, ATP2B2, BRAF, BUB1, CACNA1B, CAMK2B, CAMK2G, CDC42BPB, CDK13, CIITA, COLEC12, COQ7, CPS1, DDX1, DDX10, DGKB, DGKG, DHX16, DHX29, DNAH3, DNAH9, DPH6, DSCAM, ERCC6, FARS2, FLT4, FRK, FYN, G3BP1, GATB, GMPS, HFM1, HUNK, IKBKE, ITM2C, KIF1A, MAGI3, MAP2K5, MAP3K14, MAP3K5, MAPK14, MAPK8,…
GO:0005543	GO_MolecularFunction	phospholipid binding	28	7.48663	0.0181309	[ABCG1, ANKFY1, ANXA6, APOA5, ARFIP1, ASAP1, CPNE3, CPS1, DYSF, FCHO2, HIP1R, ITPR1, KCNJ2, LPAR3, MYO1E, NF1, PACSIN1, PLA2G15, PLA2G4A, PLA2G7, PLD1, RPS6KC1, SCIN, SGIP1, SYT3, SYT7, TULP3, ZFYVE26]
GO:0006082	GO_BiologicalProcess	organic acid metabolic process	77	5.78512	0.0177866	[AARS2, ABCB11, ABCC1, ACACA, ACOT12, ACOXL, ACSL3, AGMO, APIP, APOA5, ARG1, ARSB, CACNA1A, CBFA2T3, CEL, CPS1, CPT1C, CSAD, CYB5A, DAGLA, DCT, EGFLAM, ETFDH, EXT1, FARS2, FN3K, GATB, GCKR, GLB1, GMPS, GOT1, GSTO2, HDAC4, HPGD, HS3ST5, IDO1, IL4I1, INSIG1, LPIN1, LRRC16A, MALRD1, MAPK14, MAPK9, MARC1, MBOAT1, MCCC2, ME1, NPC1, OGDHL, PAX8, PDXDC1, PFKFB3, PFKFB4, PFKP, PIPOX, PLA2G15, PLA2G4A, PR…
GO:0006468	GO_BiologicalProcess	protein phosphorylation	106	5.52083	0.0137562	[ADAM17, ADAM9, ADCY2, ADCY3, ADRA1B, AKT3, APIP, ARRB1, BAG1, BMPER, BRAF, BUB1, CAMK2B, CAMK2G, CCNL1, CDC42BPB, CDK13, CDKN2C, COQ7, CPNE3, CRYAB, CTDSPL, DUSP14, DUSP4, ERCC6, ERG, ESR1, ETFDH, FAM129A, FBXO7, FGF5, FLT4, FNIP1, FRK, FSHR, FYN, FZD1, GRIK2, GRIK5, GRIN2B, HDAC2, HMGA2, HMGCR, HUNK, IKBKE, IL12RB2, IL18, ITGA5, KBTBD7, LAMTOR3, LPAR3, LRRC15, LRRC4B, LRRTM3, LTF, MAGI3, MAP2K5…
GO:0006576	GO_BiologicalProcess	cellular biogenic amine metabolic process	17	7.94393	0.0393272	[ACSL3, APIP, APOA5, ARG1, CHPT1, CPS1, ENPP7, GOT1, IDO1, LPCAT1, LPCAT2, LPIN1, MBOAT1, PLA2G15, PLA2G4A, PSMA7, PSMC6]
GO:0006639	GO_BiologicalProcess	acylglycerol metabolic process	15	8.77193	0.0301718	[ABHD6, ACACA, ACOT12, ACSL3, AGMO, APOA5, CEL, CPS1, DAGLA, ESR1, INSIG1, LPCAT1, LPIN1, MTTP, SLC22A4]
GO:0006793	GO_BiologicalProcess	phosphorus metabolic process	182	5.53696	0.000626748	[ABHD4, ABHD6, ACACA, ACOT12, ACSL3, ADAL, ADAM17, ADAM9, ADCY2, ADCY3, ADGRF5, ADRA1B, AK9, AKAP1, AKAP10, AKAP6, AKT3, APIP, APOA5, APTX, ARFGEF3, ARRB1, ATP2B2, ATP5G2, BAG1, BMPER, BRAF, BUB1, CACNA1A, CAMK2B, CAMK2G, CBFA2T3, CCNL1, CDC42BPB, CDK13, CDKN2C, CHPT1, CIITA, CNST, COLEC12, COQ7, CPNE3, CPPED1, CPS1, CRYAB, CTDSPL, DGKB, DGKG, DSCAM, DUSP14, DUSP4, ENPP7, ERCC6, ERG, ESR1, ETFDH,…
GO:0006796	GO_BiologicalProcess	phosphate-containing compound metabolic process	179	5.54351	0.000616022	[ABHD4, ABHD6, ACACA, ACSL3, ADAL, ADAM17, ADAM9, ADCY2, ADCY3, ADGRF5, ADRA1B, AK9, AKAP1, AKAP10, AKAP6, AKT3, APIP, APOA5, APTX, ARFGEF3, ARRB1, ATP2B2, ATP5G2, BAG1, BMPER, BRAF, BUB1, CACNA1A, CAMK2B, CAMK2G, CBFA2T3, CCNL1, CDC42BPB, CDK13, CDKN2C, CHPT1, CIITA, CNST, COLEC12, COQ7, CPNE3, CPPED1, CPS1, CRYAB, CTDSPL, DGKB, DGKG, DSCAM, DUSP14, DUSP4, ENPP7, ERCC6, ERG, ESR1, ETFDH, FAM129A…
GO:0006811	GO_BiologicalProcess	ion transport	93	5.83072	0.0078224	[ABCA13, ABCA4, ABCB11, ABCG1, ACACA, ACSL3, AKAP6, ANKH, ANO2, ANO3, ANXA6, APOA5, ARG1, ATP2A1, ATP2B2, ATP5G2, CACNA1A, CACNA1B, CACNA1C, CACNA1D, CAMK2B, CAMK2G, CNIH3, CYB5A, DPP10, ELMOD3, FXYD7, FYN, GABRD, GABRG2, GRIA1, GRIK1, GRIK2, GRIK4, GRIK5, GRIN2B, HRH3, IREB2, ITPR1, JPH1, KCNB1, KCND2, KCNH7, KCNIP1, KCNJ2, KCNJ3, KCNMA1, KCNU1, LPAR3, LRRC52, LRRC55, LTF, MAPK9, MTTP, NF1, NSF,…
GO:0006813	GO_BiologicalProcess	potassium ion transport	19	8.59728	0.0220839	[AKAP6, CACNA1D, DPP10, KCNB1, KCND2, KCNH7, KCNIP1, KCNJ2, KCNJ3, KCNMA1, KCNU1, NSF, OXSR1, PKD2, PLCB4, SCN4A, SLC24A3, SLC24A4, WWP2]
GO:0006836	GO_BiologicalProcess	neurotransmitter transport	16	8.46561	0.0303385	[BRAF, CACNA1A, CACNA1B, DNAJC5, GRIK5, HRH3, NF1, NTRK2, PPP1R9A, PSEN1, SLC1A3, SLC6A17, SLC6A20, SYN3, TRIM9, UNC13B]
GO:0006891	GO_BiologicalProcess	intra-Golgi vesicle-mediated transport	6	12.766	0.0484195	[COG1, COG5, COPG2, GOLGA5, GOSR1, NSF]
GO:0006906	GO_BiologicalProcess	vesicle fusion	10	12.3457	0.0166561	[ANKFY1, DYSF, GOSR1, GRIK5, NKD2, PLA2G4A, SYT3, TRIM9, TSNARE1, UVRAG]
GO:0007009	GO_BiologicalProcess	plasma membrane organization	23	8.09859	0.0180554	[ACSL3, AGR2, ANO3, CNST, DPP10, DYSF, FCHO2, FLOT2, GPR158, KCNB1, LRRC15, MPP5, NKD2, NSF, NUMB, PACSIN1, SGIP1, SYT7, TNIK, TSPAN5, TULP3, WASL, ZFYVE27]
GO:0007163	GO_BiologicalProcess	establishment or maintenance of cell polarity	16	8.88889	0.0245374	[CDC42BPB, CHAF1B, DOCK2, FAT1, FLOT2, LAMA1, MPP5, NCKAP1L, NDEL1, PARVB, PTK7, RUFY3, SPRY2, TEK, WDR43, ZW10]
GO:0007166	GO_BiologicalProcess	cell surface receptor signaling pathway	151	5.02998	0.0294212	[AATF, ADAM11, ADAM17, ADAM32, ADAM9, ADAMTS18, ADCY2, ADCY3, ADGRE3, ADGRF5, AGR2, AP2B1, APOD, ARHGEF17, ARHGEF28, ARRB1, ASPM, BAG1, BCL2L11, BMPER, BRAF, BRK1, BTBD11, CAMK2B, CAMK2G, CBLB, CD46, CDH13, CIITA, CNIH3, CPE, CPNE3, CSF3R, CTNND2, CUX2, DIXDC1, DUSP4, E2F3, ELF1, ESR1, ETFDH, FADD, FBN2, FGF5, FLT4, FRK, FSHR, FST, FYN, FZD1, FZD9, G3BP1, GABRG2, GHRH, GOT1, GRIA1, GRIK1, GRIK2, …
GO:0007215	GO_BiologicalProcess	glutamate receptor signaling pathway	8	10.9589	0.0440747	[CNIH3, GRIA1, GRIK1, GRIK2, GRIK4, GRIK5, GRIN2B, KCNB1]
GO:0007267	GO_BiologicalProcess	cell-cell signaling	72	5.56414	0.0350379	[ABHD6, ADCY2, ADCY3, ADRA1B, AP2B1, ARRB1, ATP2B2, BRAF, CACNA1A, CACNA1B, CACNA1C, CACNA1D, CAMK2B, CAMK2G, CEL, CNIH3, CNR2, CTNND2, CUX2, DNAJC5, DTNA, ETV5, FAT1, FGF5, FZD1, GABRD, GABRG2, GHRH, GRIA1, GRIK1, GRIK2, GRIK4, GRIK5, GRIN2B, HMGA2, HMGCR, HRH2, HRH3, HTR1F, IL18, ITPR1, KCNB1, KCND2, KCNH7, KCNJ2, KCNJ3, KCNMA1, KLF10, LPAR3, MYCBPAP, NETO1, NF1, NSF, NTRK2, PAX8, PLCL1, PPP1R9…
GO:0007268	GO_BiologicalProcess	synaptic transmission	53	7.00132	0.00461878	[ABHD6, ADCY2, ADCY3, AP2B1, ATP2B2, BRAF, CACNA1A, CACNA1B, CACNA1C, CAMK2B, CAMK2G, CEL, CNIH3, CNR2, CTNND2, CUX2, DNAJC5, DTNA, ETV5, GABRD, GABRG2, GRIA1, GRIK1, GRIK2, GRIK4, GRIK5, GRIN2B, HRH2, HRH3, HTR1F, KCNB1, KCND2, KCNH7, KCNJ2, KCNJ3, KCNMA1, LPAR3, MYCBPAP, NETO1, NF1, NSF, NTRK2, PLCL1, PPP1R9A, PSEN1, RPS6KA2, SLC1A3, SLC24A4, SLC6A20, SYN3, TRIM9, UNC13B, USP14]
GO:0007269	GO_BiologicalProcess	neurotransmitter secretion	14	9.65517	0.0203159	[BRAF, CACNA1A, CACNA1B, DNAJC5, GRIK5, HRH3, NF1, NTRK2, PPP1R9A, PSEN1, SLC1A3, SYN3, TRIM9, UNC13B]
GO:0007270	GO_BiologicalProcess	neuron-neuron synaptic transmission	14	9.92908	0.0179394	[CACNA1A, CNIH3, CNR2, GABRG2, GRIK1, GRIK2, GRIK5, NF1, NTRK2, PLCL1, PSEN1, SLC6A20, SYN3, UNC13B]
GO:0007275	GO_BiologicalProcess	multicellular organismal development	266	5.07246	0.00111213	[AATF, ACSL3, ADAM17, ADAM9, ADAMTS18, ADAMTS20, ADNP2, ADRA1B, AGR2, AKAP6, ANKH, ANOS1, AP2B1, APOA5, APOD, ARG1, ARHGEF28, ARID1B, ARIH2, ARRB1, ARSB, ASAP1, ASB4, ASPM, ATP2B2, BAG1, BANP, BATF, BCL2L11, BIN1, BMPER, BRAF, BRK1, BZW2, CACNA1A, CACNA1C, CACNA1D, CAMK2B, CAMK2G, CBFA2T3, CBLB, CBX2, CD46, CDH13, CDK13, CDKN2C, CEL, CERS3, COL15A1, COL5A2, COLEC12, COQ7, CPE, CPS1, CRTAC1, CRYAB…
GO:0007292	GO_BiologicalProcess	female gamete generation	11	9.64912	0.0349788	[ASPM, FSHR, HPGD, IL4R, MCM9, MLH1, NOBOX, PAQR5, PARN, PLA2G4A, RPS6KA2]
GO:0007399	GO_BiologicalProcess	nervous system development	139	5.42969	0.00648881	[ACSL3, ADNP2, ANOS1, AP2B1, APOA5, APOD, ARHGEF28, ARID1B, ARSB, ASAP1, ASPM, ATP2B2, BAG1, BCL2L11, BIN1, BRAF, BZW2, CACNA1A, CACNA1C, CACNA1D, CAMK2B, CAMK2G, CDKN2C, CEL, COL5A2, COLEC12, COQ7, CRTAC1, CTNND2, CUX2, DAGLA, DCT, DGKG, DIXDC1, DSCAM, EED, EN1, ERC2, ETV5, EXT1, FARP1, FGF5, FSHR, FYN, FZD1, FZD9, GHRH, GNPAT, GRIK1, GRIN2B, HDAC2, HDAC4, HMGA2, ISPD, ITGA5, ITGA9, ITM2C, KBTBD…
GO:0007405	GO_BiologicalProcess	neuroblast proliferation	7	11.4754	0.0486069	[ASPM, DAGLA, DCT, FZD9, NF1, NUMB, SOX10]
GO:0007416	GO_BiologicalProcess	synapse assembly	14	9.79021	0.0185822	[CACNA1A, CEL, CUX2, DSCAM, FARP1, FZD1, GNPAT, LRRC4B, LRRTM3, NTRK2, PPP1R9A, SDK1, SLIT1, SYNDIG1]
GO:0007417	GO_BiologicalProcess	central nervous system development	63	6.16438	0.0133009	[ACSL3, APOD, ARHGEF28, ARSB, ASPM, ATP2B2, BCL2L11, BIN1, CACNA1A, CDKN2C, COLEC12, CRTAC1, DCT, DIXDC1, EED, EN1, ERC2, EXT1, FYN, FZD9, GHRH, GNPAT, GRIK1, HDAC2, HMGA2, LAMB1, LHX8, LMX1A, MAPK9, MDGA2, MYO16, NDEL1, NDRG4, NEUROD6, NF1, NHEJ1, NTRK2, NUMB, PAX8, PCDH18, PDGFC, PFKFB3, PKD2, PSEN1, RBFOX2, RORA, SATB2, SEMA5A, SLC23A2, SLC6A17, SLIT1, SOX10, SSBP3, STK3, STK4, SUDS3, TACC2, T…
GO:0007423	GO_BiologicalProcess	sensory organ development	38	6.57439	0.025487	[ADAMTS18, ATP2B2, BCL2L11, BMPER, CACNA1A, COL5A2, CRYAB, DSCAM, FBN2, FOXF2, FZD9, GRIN2B, HDAC2, INSIG1, KCNMA1, LAMA1, LPCAT1, MAPRE2, MAX, MEGF11, MEIS2, MYO7A, NF1, NOX3, NTRK2, OSR2, OXSR1, PAX8, PSEN1, PTK7, RORA, SDC4, SDK1, SLC4A4, SPRY2, TULP3, WNT16, WNT9B]
GO:0007611	GO_BiologicalProcess	learning or memory	21	8.07692	0.0254096	[ADCY3, ADRA1B, BRAF, CACNA1C, CTNND2, CUX2, FYN, FZD9, GRIA1, GRIN2B, HMGCR, HRH2, ITGA5, LHX8, MEIS2, NDRG4, NETO1, NF1, NTRK2, PSEN1, SLC24A4]
GO:0007612	GO_BiologicalProcess	learning	15	9.43396	0.0245191	[ADCY3, ADRA1B, BRAF, CACNA1C, CTNND2, FYN, GRIN2B, HMGCR, HRH2, MEIS2, NDRG4, NETO1, NF1, NTRK2, SLC24A4]
GO:0008092	GO_MolecularFunction	cytoskeletal protein binding	53	6.13426	0.024335	[AATF, ADD3, AKAP1, ARL8B, BCL2L11, BIN1, CACNA1A, CACNA1C, CACNA1D, CAMK2B, CEP57L1, CORO1B, CRYAB, DIAPH3, DIXDC1, FARP1, FLNC, FYN, HIP1R, KCNMA1, KIF1A, KLHL2, MAPRE2, MYH4, MYLIP, MYO16, MYO1D, MYO1E, MYO7A, NDEL1, PACSIN1, PALLD, PARVB, PDE4B, PHACTR1, PHACTR3, PKD2, PPP1R9A, PYCARD, SCIN, SGIP1, SNTG1, TBCCD1, TBCD, TLN2, TNS1, TRIOBP, UTRN, VEZT, WASF1, WASL, WDR43, XIRP1]
GO:0008306	GO_BiologicalProcess	associative learning	10	10.7527	0.0293855	[ADCY3, ADRA1B, BRAF, CACNA1C, HMGCR, HRH2, MEIS2, NDRG4, NETO1, NF1]
GO:0008324	GO_MolecularFunction	cation transmembrane transporter activity	40	6.41026	0.029967	[ABCB11, ATP2A1, ATP2B2, ATP5G2, CACNA1A, CACNA1B, CACNA1C, CACNA1D, CYB5A, GRIN2B, ITPR1, KCNB1, KCND2, KCNH7, KCNIP1, KCNJ2, KCNJ3, KCNMA1, KCNU1, PDE2A, PKD2, PSEN1, SCN4A, SCN4B, SERINC5, SLC13A2, SLC1A3, SLC22A4, SLC23A2, SLC24A3, SLC24A4, SLC2A13, SLC2A9, SLC4A4, SLC5A5, SLC6A17, SLC6A20, SLC9B2, STIM2, TF]
GO:0008654	GO_BiologicalProcess	phospholipid biosynthetic process	19	7.48031	0.0452267	[ABHD4, ACSL3, ADGRF5, CHPT1, CPNE3, GNPAT, INPP4B, LPCAT1, LPCAT2, LPGAT1, LPIN1, MBOAT1, MTMR4, PIP4K2B, PIP5K1B, PLA2G4A, PLD1, PTDSS1, SERINC5]
GO:0009653	GO_BiologicalProcess	anatomical structure morphogenesis	155	5.18742	0.0138222	[ADAM17, ADAM9, AGR2, ANOS1, AP2B1, APOD, ARG1, ARHGAP15, ARHGEF28, ASAP1, ASB4, ATP2B2, BCL2L11, BMPER, BRAF, CACNA1A, CACNA1C, CACNA1D, CAMK2B, CAMK2G, CDH13, CEL, CFAP221, COL15A1, COL5A2, COQ7, CORO1B, CPE, CRISPLD1, CRYAB, CSF3R, CTNND2, CUX2, DNAJC5, DSCAM, DUSP4, EN1, ERC2, ERG, ESR1, ESRRB, ETV5, EXT1, FARP1, FAT1, FBN2, FGF5, FLT4, FOXF2, FRMD6, FYN, FZD1, FZD9, GNPAT, GRIN2B, HDAC2, HMG…
GO:0009893	GO_BiologicalProcess	positive regulation of metabolic process	203	5.37606	0.000729903	[AATF, ABCG1, ABHD6, ACACA, ACSL3, ADAM17, ADAM9, ADCY2, ADCY3, ADGRF5, ADRA1B, AGR2, AKAP6, ANAPC7, APOA5, ARFGAP3, ARFGEF3, ARHGAP15, ARHGAP20, ARHGAP21, ARHGEF17, ARHGEF28, ARID1B, ARIH2, ARNTL2, ARRB1, ASAP1, ATG10, AUTS2, BAG1, BANP, BATF, BCL2L11, BMPER, BRAF, CACNA1A, CAMK2B, CAMK2G, CAND1, CBFA2T3, CBLB, CCNL1, CD46, CDH13, CHN2, CIITA, COQ7, CUX2, DENND2A, DENND2D, DEPDC5, DNAJC5, DOCK2,…
GO:0009966	GO_BiologicalProcess	regulation of signal transduction	143	5.12178	0.0226118	[ABHD6, ADAM17, ADAM9, ADAMTS20, ADRA1B, AGR2, AKAP6, AP2B1, APIP, APOD, ARFGEF3, ARHGAP15, ARHGAP20, ARHGAP21, ARHGEF17, ARHGEF28, ARRB1, ASPM, BCL2L11, BMPER, BRAF, BUB1, CAMK2B, CAMK2G, CBLB, CD46, CDH13, CHAF1B, CHN2, CNIH3, CTNND2, CUX2, DEPDC5, DIXDC1, DUSP14, DUSP4, ELF1, ERCC6, ESR1, ETFDH, FADD, FARP1, FBN2, FBXO8, FGF5, FLOT2, FLT4, FNIP1, FSHR, FST, FYN, FZD1, G3BP1, GHRH, GPR158, GRIK…
GO:0010256	GO_BiologicalProcess	endomembrane system organization	38	6.76157	0.019288	[ACSL3, AGR2, ANO3, ARHGAP21, CNST, COG1, DOPEY2, DPP10, DYSF, FCHO2, FLOT2, GOLGA5, GPR158, KCNB1, LPIN1, LRRC15, MPP5, NDEL1, NKD2, NSF, NUMB, NUP93, NUP98, PACSIN1, SEH1L, SGIP1, SPACA1, SUN3, SYT7, TMED10, TNIK, TSPAN5, TULP3, USP6NL, WASL, WRB, ZFYVE27, ZW10]
GO:0010604	GO_BiologicalProcess	positive regulation of macromolecule metabolic process	153	5.03124	0.0271959	[AATF, ADAM17, ADAM9, ADCY2, ADCY3, ADRA1B, AGR2, AKAP6, ANAPC7, ARID1B, ARIH2, ARNTL2, ARRB1, ATG10, AUTS2, BAG1, BANP, BATF, BCL2L11, BMPER, BRAF, CAMK2B, CAMK2G, CAND1, CBFA2T3, CBLB, CCNL1, CD46, CDH13, CIITA, COQ7, CUX2, DNAJC5, E2F3, EBF1, EDEM1, EED, ELAVL1, ELF1, EN1, ERCC6, ESR1, ESRRB, ETFDH, ETV5, FADD, FAM129A, FAM175A, FGF5, FLT4, FNIP1, FOXF2, FSHR, FYN, FZD1, GRHL1, GRIN2B, HDAC2, …
GO:0010628	GO_BiologicalProcess	positive regulation of gene expression	97	5.22348	0.047065	[AATF, AGR2, ARID1B, ARNTL2, ARRB1, AUTS2, BAG1, BANP, BATF, BRAF, CAND1, CCNL1, CD46, CDH13, CIITA, COQ7, CUX2, DNAJC5, E2F3, EBF1, ELAVL1, ELF1, EN1, ERCC6, ESR1, ESRRB, ETV5, FADD, FAM129A, FOXF2, FZD1, GRHL1, HDAC2, HDAC4, HMGA2, IL18, INSIG1, JADE1, KAT8, KDM5A, KLF1, LMX1A, LPIN1, LTF, MAP2K5, MAPK14, MAPK8, MAPK9, MED12L, MEIS2, MTDH, MYO1E, NEUROD6, NFATC1, NFIA, NKD2, NOBOX, NRF1, NTRK2,…
GO:0010646	GO_BiologicalProcess	regulation of cell communication	165	5.19031	0.00997382	[ABHD6, ADAM17, ADAM9, ADAMTS20, ADRA1B, AGR2, AKAP6, AP2B1, APIP, APOD, ARFGEF3, ARHGAP15, ARHGAP20, ARHGAP21, ARHGEF17, ARHGEF28, ARRB1, ASPM, ATP2B2, BCL2L11, BMPER, BRAF, BUB1, CACNA1A, CACNA1C, CACNA1D, CAMK2B, CAMK2G, CBLB, CD46, CDH13, CEL, CHAF1B, CHN2, CNIH3, CNR2, CTNND2, CUX2, DEPDC5, DIXDC1, DUSP14, DUSP4, ELF1, ERCC6, ESR1, ETFDH, FADD, FARP1, FBN2, FBXO8, FGF5, FLOT2, FLT4, FNIP1, F…
GO:0010647	GO_BiologicalProcess	positive regulation of cell communication	91	5.2907	0.0459463	[ADAM17, ADAM9, ADAMTS20, ADRA1B, AGR2, AKAP6, ARRB1, ASPM, BCL2L11, BMPER, BRAF, BUB1, CAMK2B, CAMK2G, CDH13, CHAF1B, CHN2, CUX2, DIXDC1, ERCC6, ESR1, ETFDH, FADD, FGF5, FLT4, FSHR, FYN, FZD1, GHRH, GRIK1, GRIK2, GRIK5, GRIN2B, HDAC2, HMGCR, HRK, IKBKE, IL18, ITGA5, ITM2C, KBTBD7, LAMTOR3, LBP, LPAR3, LTF, MAGI3, MAP2K5, MAP3K14, MAP3K5, MAPK14, MAPK8, MAPK9, MTDH, MYO1E, NDRG4, NEK10, NETO1, NF…
GO:0010770	GO_BiologicalProcess	positive regulation of cell morphogenesis involved in differentiation	14	8.33333	0.0451313	[BRAF, CAMK2B, CUX2, DSCAM, HDAC2, LPAR3, LRRC16A, MAPK9, NDEL1, NTRK2, PAX8, RUFY3, SEMA5A, TRIOBP]
GO:0015075	GO_MolecularFunction	ion transmembrane transporter activity	56	6.69856	0.00638683	[ABCB11, ANKH, ANO2, ANO3, ANXA6, ATP2A1, ATP2B2, ATP5G2, CACNA1A, CACNA1B, CACNA1C, CACNA1D, CYB5A, FXYD7, GABRD, GABRG2, GRIA1, GRIK1, GRIK2, GRIK4, GRIK5, GRIN2B, ITPR1, KCNB1, KCND2, KCNH7, KCNIP1, KCNJ2, KCNJ3, KCNMA1, KCNU1, PDE2A, PKD2, PSEN1, SCN4A, SCN4B, SERINC5, SFXN3, SLC13A2, SLC1A3, SLC22A4, SLC23A2, SLC24A3, SLC24A4, SLC26A9, SLC2A13, SLC2A9, SLC4A4, SLC5A5, SLC6A17, SLC6A20, SLC7A…
GO:0015081	GO_MolecularFunction	sodium ion transmembrane transporter activity	13	9.77444	0.0231629	[ABCB11, PKD2, SCN4A, SCN4B, SLC13A2, SLC1A3, SLC23A2, SLC24A3, SLC24A4, SLC4A4, SLC5A5, SLC6A17, SLC6A20]
GO:0015085	GO_MolecularFunction	calcium ion transmembrane transporter activity	14	10.687	0.0123095	[ATP2A1, ATP2B2, CACNA1A, CACNA1B, CACNA1C, CACNA1D, GRIN2B, ITPR1, PDE2A, PKD2, PSEN1, SLC24A3, SLC24A4, STIM2]
GO:0015276	GO_MolecularFunction	ligand-gated ion channel activity	13	9.70149	0.0238701	[ANXA6, GABRD, GABRG2, GRIA1, GRIK1, GRIK2, GRIK4, GRIK5, GRIN2B, ITPR1, KCNJ2, KCNJ3, PKD2]
GO:0015291	GO_MolecularFunction	secondary active transmembrane transporter activity	18	8.03571	0.0320724	[ANKH, SLC13A2, SLC1A3, SLC22A4, SLC23A2, SLC24A3, SLC24A4, SLC26A9, SLC2A13, SLC2A9, SLC4A4, SLC5A11, SLC5A5, SLC6A17, SLC6A20, SLC7A14, SLC9B2, SLCO5A1]
GO:0015293	GO_MolecularFunction	symporter activity	13	9.62963	0.0244055	[SLC13A2, SLC1A3, SLC22A4, SLC23A2, SLC24A3, SLC24A4, SLC2A13, SLC2A9, SLC4A4, SLC5A11, SLC5A5, SLC6A17, SLC6A20]
GO:0015294	GO_MolecularFunction	solute:cation symporter activity	9	9.89011	0.0484246	[SLC13A2, SLC1A3, SLC23A2, SLC2A13, SLC2A9, SLC4A4, SLC5A5, SLC6A17, SLC6A20]
GO:0015672	GO_BiologicalProcess	monovalent inorganic cation transport	37	6.20805	0.0471349	[ABCB11, ACACA, AKAP6, ATP5G2, CACNA1A, CACNA1D, CYB5A, DPP10, HRH3, KCNB1, KCND2, KCNH7, KCNIP1, KCNJ2, KCNJ3, KCNMA1, KCNU1, NSF, OXSR1, PKD2, PLCB4, PSEN1, SCN4A, SCN4B, SLC13A2, SLC22A4, SLC23A2, SLC24A3, SLC24A4, SLC2A13, SLC2A9, SLC4A4, SLC5A11, SLC5A5, SLC9B2, UTRN, WWP2]
GO:0015849	GO_BiologicalProcess	organic acid transport	23	6.99088	0.0471204	[ABCB11, ACACA, ACSL3, ARG1, CACNA1A, GRIK1, HRH3, MAPK9, NF1, NTRK2, PLA2G4A, PSEN1, SERINC5, SLC13A2, SLC1A3, SLC22A4, SLC23A2, SLC26A9, SLC2A9, SLC6A17, SLC6A20, SLC7A14, UNC13B]
GO:0016050	GO_BiologicalProcess	vesicle organization	24	8.3045	0.0147623	[ANKFY1, AP2B1, ARFGAP3, CNIH3, DYSF, FCHO2, GOSR1, GRIA1, GRIK5, INSIG1, MYO7A, NKD2, NSF, PLA2G4A, PPP6R1, SDC1, SDC4, SPACA1, SYT3, TMED10, TRIM9, TSNARE1, UVRAG, WASL]
GO:0016079	GO_BiologicalProcess	synaptic vesicle exocytosis	7	11.4754	0.0486069	[BRAF, CACNA1A, DNAJC5, GRIK5, PSEN1, TRIM9, UNC13B]
GO:0016192	GO_BiologicalProcess	vesicle-mediated transport	84	5.64137	0.0182216	[ACSL3, ANKFY1, AP2B1, APOA5, ARFGAP3, ARHGAP21, ARRB1, BIN1, BRAF, BRK1, CACNA1A, CACNA1C, CBLL1, CDH13, CEL, CNIH3, CNST, COG1, COG5, COLEC12, COPG2, CPNE3, CUBN, CXCL16, DENND2A, DNAJC5, DOCK2, DOPEY2, DYSF, FCHO2, FSHR, FYN, GOLGA5, GOSR1, GRIA1, GRIK5, HHIPL1, HIP1R, IL4R, INSIG1, ITPR1, KCNB1, LBP, LRRC16A, MEGF10, MIB1, MYO1D, MYO1E, MYO7A, NCKAP1L, NDRG4, NKD2, NOSTRIN, NPC1, NSF, PACSIN1…
GO:0016301	GO_MolecularFunction	kinase activity	60	6.66667	0.00538081	[AK9, AKAP10, AKAP6, AKT3, BRAF, BUB1, CAMK2B, CAMK2G, CDC42BPB, CDK13, CDKN2C, CIITA, COLEC12, COQ7, CPNE3, DGKB, DGKG, FGGY, FLT4, FN3K, FRK, FYN, GCKR, HMGA2, HUNK, IKBKE, MAGI3, MAP2K5, MAP3K14, MAP3K5, MAPK14, MAPK8, MAPK9, MOK, NEK10, NEK11, NTRK2, OXSR1, PACSIN1, PFKFB3, PFKFB4, PFKP, PIP4K2B, PIP5K1B, PKIA, PRKCQ, PTK7, RIOK1, RORA, RPS6KA2, RPS6KC1, SIK2, STK3, STK4, TBCK, TEK, TEX14, TN…
GO:0016310	GO_BiologicalProcess	phosphorylation	128	5.52916	0.00579183	[ADAM17, ADAM9, ADCY2, ADCY3, ADRA1B, AK9, AKAP10, AKAP6, AKT3, APIP, ARRB1, BAG1, BMPER, BRAF, BUB1, CAMK2B, CAMK2G, CBFA2T3, CCNL1, CDC42BPB, CDK13, CDKN2C, CIITA, COLEC12, COQ7, CPNE3, CRYAB, CTDSPL, DGKB, DGKG, DSCAM, DUSP14, DUSP4, ERCC6, ERG, ESR1, ETFDH, FAM129A, FBXO7, FGF5, FGGY, FLT4, FN3K, FNIP1, FRK, FSHR, FYN, FZD1, GCKR, GRIK2, GRIK5, GRIN2B, HDAC2, HDAC4, HMGA2, HMGCR, HUNK, IKBKE,…
GO:0016601	GO_BiologicalProcess	Rac protein signal transduction	5	16.129	0.0382132	[BRK1, CDH13, NF1, RHOU, WASF1]
GO:0016772	GO_MolecularFunction	transferase activity, transferring phosphorus-containing groups	66	6.26781	0.00864798	[AK9, AKAP10, AKAP6, AKT3, BRAF, BUB1, CAMK2B, CAMK2G, CDC42BPB, CDK13, CDKN2C, CHPT1, CIITA, COLEC12, COQ7, CPNE3, DGKB, DGKG, FGGY, FLT4, FN3K, FRK, FYN, GCKR, HMGA2, HUNK, IKBKE, ISPD, MAGI3, MAP2K5, MAP3K14, MAP3K5, MAPK14, MAPK8, MAPK9, MOK, NEK10, NEK11, NTRK2, OXSR1, PACSIN1, PFKFB3, PFKFB4, PFKP, PIP4K2B, PIP5K1B, PKIA, POLR1B, POLR3B, PRKCQ, PTK7, RIOK1, RORA, RPS6KA2, RPS6KC1, SIK2, STK…
GO:0016773	GO_MolecularFunction	phosphotransferase activity, alcohol group as acceptor	49	6.47292	0.0147852	[AKT3, BRAF, BUB1, CAMK2B, CAMK2G, CDC42BPB, CDK13, COLEC12, COQ7, CPNE3, DGKB, DGKG, FGGY, FLT4, FRK, FYN, HMGA2, HUNK, IKBKE, MAP2K5, MAP3K14, MAP3K5, MAPK14, MAPK8, MAPK9, MOK, NEK10, NEK11, NTRK2, OXSR1, PFKFB3, PFKFB4, PFKP, PIP4K2B, PIP5K1B, PRKCQ, PTK7, RIOK1, RORA, RPS6KA2, RPS6KC1, SIK2, STK3, STK4, TBCK, TEK, TEX14, TNIK, TRIB2]
GO:0017156	GO_BiologicalProcess	calcium ion regulated exocytosis	12	10.8108	0.0175099	[BRAF, CACNA1A, CACNA1C, DNAJC5, GRIK5, KCNB1, PSEN1, SCIN, SYT3, SYT7, TRIM9, UNC13B]
GO:0019220	GO_BiologicalProcess	regulation of phosphate metabolic process	102	5.59211	0.012502	[ACSL3, ADAM17, ADAM9, ADCY2, ADCY3, ADGRF5, ADRA1B, AKAP1, AKAP6, APIP, ARFGEF3, ARRB1, BAG1, BMPER, BRAF, CACNA1A, CAMK2B, CAMK2G, CBFA2T3, CCNL1, CDKN2C, CNST, CTDSPL, DSCAM, DUSP14, DUSP4, ERCC6, ESR1, ETFDH, FAM129A, FARP1, FBXO7, FGF5, FLT4, FNIP1, FSHR, FYN, FZD1, GCKR, GHRH, GRIK2, GRIK5, GRIN2B, GUCY1A2, HDAC2, HDAC4, HMGCR, IL18, ITGA5, KBTBD7, LAMTOR3, LPAR3, LPCAT1, LRRC15, LRRC4B, LR…
GO:0019787	GO_MolecularFunction	ubiquitin-like protein transferase activity	28	6.71463	0.0477518	[ARIH2, ASB4, ATG10, BACH2, CBLB, CBLL1, FBXO10, FBXO7, KBTBD7, KLHL2, KLHL29, MIB1, MYLIP, PDZRN3, PRKCQ, RNF135, RNF145, RNF220, RNF43, TRIM37, TRIM56, TRIM9, UBE2G1, UBE2R2, UBE2U, UBE3A, WWP2, ZNRF2]
GO:0019887	GO_MolecularFunction	protein kinase regulator activity	15	8.57143	0.0330012	[CCNL1, CDKN2C, ERCC6, ETFDH, LRRC15, LRRC4B, LRRTM3, LTF, NCKAP1L, PKIA, SH3BP5L, SPRY2, STK3, STK4, TRIB2]
GO:0019899	GO_MolecularFunction	enzyme binding	101	5.60488	0.0120034	[ACSL3, ADAM9, ADCY2, ADD3, AKAP1, AKAP6, ANAPC7, ANKFY1, APOA5, ARIH2, ARRB1, ASB4, BIN1, BRAF, BRK1, CACNA1A, CAMK2B, CBLB, CCNL1, CDC42BPB, CDC5L, CDKN2C, CEL, CNST, CPNE3, CTNNBL1, CYB5A, DIAPH3, ELAVL1, ERC2, ESR1, FADD, FARP1, FBXO7, FLOT2, FLT4, FXYD7, GCKR, GOLGA5, GRIK2, GRIK5, HDAC2, HDAC4, HMGA2, HMGCR, IKBKE, IL12RB2, KAT8, LAMB1, MAP3K5, MAPK14, MAPK8, MAPK9, MDM4, MYO16, MYO1E, NFAT…
GO:0019902	GO_MolecularFunction	phosphatase binding	15	8.72093	0.0307598	[AKAP1, ANAPC7, CDC5L, CNST, FLT4, HMGCR, MAP3K5, MAPK14, MYO16, PHACTR1, PHACTR3, POLR1B, PPP1R9A, PPP6R1, STRN3]
GO:0019904	GO_MolecularFunction	protein domain specific binding	40	6.03318	0.0497332	[AATF, ACSL3, ADAM17, ADAM9, AKAP1, ARFIP1, ATP2B2, CDC5L, CHAF1B, DIXDC1, DTNA, EBF1, FADD, FZD1, FZD9, GCKR, GRIA1, GRIK2, GRIK5, HMGA2, MPP5, MYO1D, MYO7A, NSF, ODF1, PDE2A, PKD2, PPP1R9A, PSEN1, PTPN12, PYCARD, SGIP1, SH3BP5L, SLC22A4, SLC6A20, STRN3, TACC2, UVRAG, XPA, ZXDC]
GO:0021846	GO_BiologicalProcess	cell proliferation in forebrain	5	14.7059	0.0484979	[DCT, DIXDC1, HMGA2, NUMB, TACC2]
GO:0022008	GO_BiologicalProcess	neurogenesis	102	5.57377	0.0139606	[ADNP2, ANOS1, AP2B1, APOA5, APOD, ARHGEF28, ARSB, ASAP1, ASPM, ATP2B2, BAG1, BIN1, BRAF, CACNA1A, CACNA1C, CACNA1D, CAMK2B, CAMK2G, CDKN2C, COL5A2, COQ7, CRTAC1, CTNND2, CUX2, DAGLA, DCT, DGKG, DIXDC1, DSCAM, EN1, ETV5, EXT1, FARP1, FGF5, FSHR, FYN, FZD1, FZD9, GRIN2B, HDAC2, HMGA2, ISPD, ITGA5, ITGA9, ITM2C, KBTBD7, KCNMA1, LAMA1, LAMB1, LAMTOR3, LHX8, LMX1A, LPAR3, LRFN5, LRRC55, LRRC7, MAP3K1…
GO:0022603	GO_BiologicalProcess	regulation of anatomical structure morphogenesis	59	5.75049	0.0364697	[ADAM9, ARHGAP15, ASB4, BRAF, CACNA1A, CAMK2B, COL5A2, CORO1B, CUX2, DSCAM, ERG, ESR1, ETV5, FLT4, FYN, FZD1, FZD9, HDAC2, HOXB7, IL4R, ITGA5, LPAR3, LRRC16A, MAP2K5, MAPK14, MAPK9, MTDH, NDEL1, NF1, NTRK2, NUMB, ODF1, OSR2, OXSR1, PARVB, PAX8, PPP1R9A, PSEN1, PSMA7, PTK7, RHOB, RHOU, RORA, RSPO2, RUFY3, SEMA5A, SLIT1, SYT3, TBC1D16, TBC1D30, TBCCD1, TEK, TENM4, THBS4, TNIK, TRIOBP, USP6NL, VASH1…
GO:0022804	GO_MolecularFunction	active transmembrane transporter activity	27	7.71429	0.0153424	[ABCA10, ABCA13, ABCA4, ABCB11, ABCC1, ABCG1, ABCG4, ANKH, ATP2A1, ATP2B2, SLC13A2, SLC1A3, SLC22A4, SLC23A2, SLC24A3, SLC24A4, SLC26A9, SLC2A13, SLC2A9, SLC4A4, SLC5A11, SLC5A5, SLC6A17, SLC6A20, SLC7A14, SLC9B2, SLCO5A1]
GO:0022836	GO_MolecularFunction	gated channel activity	27	8.49057	0.00819076	[ANO2, ANO3, ANXA6, CACNA1A, CACNA1B, CACNA1C, CACNA1D, GABRD, GABRG2, GRIA1, GRIK1, GRIK2, GRIK4, GRIK5, GRIN2B, ITPR1, KCNB1, KCND2, KCNH7, KCNIP1, KCNJ2, KCNJ3, KCNMA1, KCNU1, PKD2, SCN4A, SCN4B]
GO:0022890	GO_MolecularFunction	inorganic cation transmembrane transporter activity	37	6.96798	0.0167242	[ABCB11, ATP2A1, ATP2B2, ATP5G2, CACNA1A, CACNA1B, CACNA1C, CACNA1D, CYB5A, GRIN2B, ITPR1, KCNB1, KCND2, KCNH7, KCNIP1, KCNJ2, KCNJ3, KCNMA1, KCNU1, PDE2A, PKD2, PSEN1, SCN4A, SCN4B, SLC13A2, SLC1A3, SLC22A4, SLC23A2, SLC24A3, SLC24A4, SLC4A4, SLC5A5, SLC6A17, SLC6A20, SLC9B2, STIM2, TF]
GO:0022891	GO_MolecularFunction	substrate-specific transmembrane transporter activity	59	6.4764	0.00819384	[ABCB11, ABCG1, ABCG4, ANKH, ANO2, ANO3, ANXA6, ATP2A1, ATP2B2, ATP5G2, CACNA1A, CACNA1B, CACNA1C, CACNA1D, CYB5A, FXYD7, GABRD, GABRG2, GRIA1, GRIK1, GRIK2, GRIK4, GRIK5, GRIN2B, ITPR1, KCNB1, KCND2, KCNH7, KCNIP1, KCNJ2, KCNJ3, KCNMA1, KCNU1, PDE2A, PKD2, PSEN1, SCN4A, SCN4B, SERINC5, SFXN3, SLC13A2, SLC1A3, SLC22A4, SLC23A2, SLC24A3, SLC24A4, SLC26A9, SLC2A13, SLC2A9, SLC35D2, SLC4A4, SLC5A5, …
GO:0023014	GO_BiologicalProcess	signal transduction by protein phosphorylation	57	6	0.023318	[ADAM9, ADRA1B, APIP, ARRB1, BMPER, BRAF, CAMK2B, CAMK2G, CRYAB, DUSP14, DUSP4, ERCC6, ESR1, ETFDH, FGF5, FLT4, FSHR, FYN, GRIK2, GRIK5, GRIN2B, HMGCR, IL18, KBTBD7, LAMTOR3, LPAR3, MAGI3, MAP2K5, MAP3K14, MAP3K5, MAPK14, MAPK8, MAPK9, NDRG4, NEK10, NF1, NTRK2, OXSR1, PDGFC, PKHD1, PSEN1, PSMA7, PSMC6, PYCARD, RGS3, RORA, RPS6KA2, S100A12, SH3RF1, SPRY2, STK3, STK4, TEK, TNIK, TNIP1, TRIB2, WNT16]
GO:0023051	GO_BiologicalProcess	regulation of signaling	165	5.20998	0.00864083	[ABHD6, ADAM17, ADAM9, ADAMTS20, ADRA1B, AGR2, AKAP6, AP2B1, APIP, APOD, ARFGEF3, ARHGAP15, ARHGAP20, ARHGAP21, ARHGEF17, ARHGEF28, ARRB1, ASPM, ATP2A1, ATP2B2, BCL2L11, BMPER, BRAF, BUB1, CACNA1A, CACNA1C, CACNA1D, CAMK2B, CAMK2G, CBLB, CD46, CDH13, CEL, CHAF1B, CHN2, CNIH3, CNR2, CTNND2, CUX2, DEPDC5, DIXDC1, DUSP14, DUSP4, ELF1, ERCC6, ESR1, ETFDH, FADD, FARP1, FBN2, FBXO8, FGF5, FLOT2, FLT4, …
GO:0030010	GO_BiologicalProcess	establishment of cell polarity	11	9.73451	0.0342243	[CHAF1B, DOCK2, FLOT2, LAMA1, MPP5, NDEL1, PTK7, RUFY3, SPRY2, WDR43, ZW10]
GO:0030029	GO_BiologicalProcess	actin filament-based process	41	6.10119	0.0442384	[ARFIP1, ARHGEF17, ARRB1, BRAF, BRK1, CDC42BPB, CORO1B, DIAPH3, DIXDC1, DOCK2, FAT1, FRMD6, KCNJ2, LRRC16A, MYH4, MYO1E, MYO7A, NCKAP1L, NEDD9, NF1, PACSIN1, PALLD, PARVB, PDE4B, PHACTR1, PPP1R9A, PRKCQ, PTK7, PYCARD, RHOU, RUFY3, SCIN, SCN4B, SDC4, SEMA5A, TEK, TNIK, TRIOBP, WASF1, WASL, XIRP1]
GO:0030030	GO_BiologicalProcess	cell projection organization	89	5.42022	0.0320513	[ANOS1, AP2B1, APOA5, APOD, ARHGEF28, ARSB, ASAP1, ATP2B2, BRAF, BRK1, CACNA1A, CACNA1C, CACNA1D, CAMK2B, CAMK2G, CDH13, CFAP221, COL5A2, CORO1B, CRTAC1, CTNND2, CUX2, DNAH9, DSCAM, EXT1, FARP1, FGF5, FSHR, FYN, FZD9, GRIN2B, HDAC2, HDAC4, ISPD, ITGA5, ITGA9, ITM2C, KBTBD7, LAMA1, LAMB1, LAMTOR3, LMX1A, LPAR3, LRFN5, LRRC16A, LRRC55, LRRC7, MAP3K14, MAPK9, MAPRE2, MYO7A, NDEL1, NDRG4, NF1, NTRK2,…
GO:0030100	GO_BiologicalProcess	regulation of endocytosis	18	8.21918	0.0300564	[ANKFY1, APOA5, ARFGAP3, ARHGAP21, ARRB1, BIN1, CBLL1, CDH13, DOCK2, LBP, MIB1, NCKAP1L, PACSIN1, PLD1, PYCARD, SGIP1, TF, WASL]
GO:0030154	GO_BiologicalProcess	cell differentiation	204	5.06958	0.00785838	[ABCG1, ADAM17, ADAM9, ADAMTS20, ADGRF5, ADNP2, AGR2, AKAP6, ANOS1, AP2B1, APOA5, APOD, ARHGEF28, ARIH2, ARSB, ASAP1, ASB4, ASPM, ATP2B2, BAG1, BATF, BCL2L11, BIN1, BMPER, BRAF, BZW2, CACNA1A, CACNA1C, CACNA1D, CAMK2B, CAMK2G, CAND1, CBFA2T3, CBX2, CD46, CDKN2C, CERS3, COL15A1, COL5A2, COQ7, CPS1, CRTAC1, CRYAB, CSF3R, CTNND2, CUX2, DAGLA, DCT, DGKG, DIXDC1, DOCK2, DPY19L2, DSCAM, ELAVL1, ELF1, E…
GO:0030165	GO_MolecularFunction	PDZ domain binding	11	10.8911	0.021387	[ADAM17, ATP2B2, DTNA, FZD1, FZD9, GRIA1, GRIK2, GRIK5, NSF, PSEN1, SLC22A4]
GO:0030182	GO_BiologicalProcess	neuron differentiation	94	5.78106	0.0081949	[ADNP2, ANOS1, AP2B1, APOA5, APOD, ARHGEF28, ARSB, ASAP1, ASPM, ATP2B2, BAG1, BIN1, BRAF, CACNA1A, CACNA1C, CACNA1D, CAMK2B, CAMK2G, COL5A2, CRTAC1, CTNND2, CUX2, DGKG, DIXDC1, DSCAM, EN1, ETV5, EXT1, FARP1, FGF5, FSHR, FYN, FZD1, FZD9, GRIN2B, HDAC2, ISPD, ITGA5, ITGA9, ITM2C, KBTBD7, KCNMA1, LAMA1, LAMB1, LAMTOR3, LHX8, LMX1A, LPAR3, LRFN5, LRRC55, LRRC7, MAP3K14, MAPK9, MAPRE2, MDGA2, MIB1, MY…
GO:0030295	GO_MolecularFunction	protein kinase activator activity	7	11.6667	0.0470878	[ERCC6, ETFDH, LTF, NCKAP1L, SPRY2, STK3, STK4]
GO:0030334	GO_BiologicalProcess	regulation of cell migration	45	6.38298	0.0240133	[ABHD6, ADAM17, ADAM9, APOD, ARSB, BMPER, BRAF, CBLL1, CDH13, CORO1B, CPNE3, CXCL16, DOCK5, FADD, FLT4, HDAC4, ITGA5, LAMA1, LAMB1, LBP, LRRC15, LRRC16A, MAP2K5, MAPK14, MYO1E, NCKAP1L, NDRG4, NF1, NUMB, PDGFC, PLA2G7, PLD1, PYCARD, RHOB, RORA, RUFY3, SDC4, SEMA5A, STK4, TBCCD1, TEK, THBS4, VASH1, WASL, ZSWIM6]
GO:0030335	GO_BiologicalProcess	positive regulation of cell migration	28	6.71463	0.0477518	[ADAM17, ADAM9, CBLL1, CDH13, CPNE3, CXCL16, DOCK5, FADD, FLT4, HDAC4, ITGA5, LAMB1, LBP, LRRC15, LRRC16A, MAPK14, MYO1E, NCKAP1L, NUMB, PDGFC, PLA2G7, PYCARD, RHOB, RORA, RUFY3, SEMA5A, TEK, THBS4]
GO:0030695	GO_MolecularFunction	GTPase regulator activity	22	7.16612	0.0493256	[ARFGAP3, ARHGAP15, ARHGAP20, ARHGAP21, ARRB1, ASAP1, CHN2, DEPDC5, DOCK2, ELMOD3, NCKAP1L, NF1, RGS13, RGS3, RGS5, RGS7, STXBP5L, TBC1D16, TBC1D30, TBCD, USP6NL, WASL]
GO:0031098	GO_BiologicalProcess	stress-activated protein kinase signaling cascade	24	7.86885	0.0176224	[CRYAB, DUSP4, ERCC6, FLT4, FYN, GRIK2, GRIK5, HMGCR, MAGI3, MAP2K5, MAP3K14, MAP3K5, MAPK14, MAPK8, MAPK9, OXSR1, PYCARD, RORA, RPS6KA2, SH3RF1, STK3, STK4, TNIK, WNT16]
GO:0031175	GO_BiologicalProcess	neuron projection development	68	5.68087	0.0302246	[ANOS1, AP2B1, APOA5, APOD, ARHGEF28, ARSB, ASAP1, BRAF, CACNA1A, CACNA1C, CACNA1D, CAMK2B, CAMK2G, COL5A2, CRTAC1, CTNND2, CUX2, DSCAM, EXT1, FARP1, FGF5, FSHR, FYN, FZD9, GRIN2B, HDAC2, ISPD, ITGA5, ITGA9, ITM2C, KBTBD7, LAMA1, LAMB1, LAMTOR3, LMX1A, LPAR3, LRFN5, LRRC55, LRRC7, MAP3K14, MAPK9, NDEL1, NDRG4, NF1, NTRK2, NUMB, PACSIN1, PPP1R9A, PRKCQ, PSEN1, PSMA7, PSMC6, PTK7, RBFOX2, RHOB, RPS…
GO:0031334	GO_BiologicalProcess	positive regulation of protein complex assembly	18	8.18182	0.0300796	[ARFIP1, BCL2L11, BRK1, CAND1, CHAF1B, CORO1B, FNIP1, HRK, LRRC16A, MAPK8, MAPK9, NCKAP1L, PSMC6, PYCARD, SCIN, UNC13B, WASF1, WASL]
GO:0031344	GO_BiologicalProcess	regulation of cell projection organization	37	6.18729	0.0476126	[ARSB, ASAP1, BRAF, BRK1, CACNA1A, CAMK2B, CORO1B, CUX2, DSCAM, FYN, HDAC2, HDAC4, ITM2C, LPAR3, LRRC16A, LRRC7, NDEL1, NDRG4, NTRK2, ODF1, PACSIN1, PLD1, PPP1R9A, PRKCQ, PSEN1, PTK7, RUFY3, SDK1, SEMA5A, SLIT1, SPRY2, SYT3, TBC1D16, TBC1D30, TNIK, USP6NL, WASL]
GO:0031346	GO_BiologicalProcess	positive regulation of cell projection organization	24	7.36196	0.0341529	[ARSB, BRAF, BRK1, CAMK2B, CORO1B, CUX2, DSCAM, FYN, HDAC4, LPAR3, LRRC16A, LRRC7, NDEL1, NDRG4, NTRK2, PACSIN1, PPP1R9A, PRKCQ, PSEN1, PTK7, RUFY3, SEMA5A, SYT3, WASL]
GO:0031399	GO_BiologicalProcess	regulation of protein modification process	104	5.52017	0.0149058	[ADAM17, ADAM9, ADCY2, ADCY3, ADRA1B, AKAP1, AKAP6, ANAPC7, APIP, ARFGEF3, ARRB1, ATG10, AUTS2, BAG1, BMPER, BRAF, BUB1, CAMK2B, CAMK2G, CCNL1, CDKN2C, CNST, CTDSPL, DUSP14, DUSP4, EED, ERCC6, ESR1, ETFDH, FAM129A, FARP1, FBXO7, FGF5, FLT4, FNIP1, FSHR, FYN, FZD1, GRIK2, GRIK5, GRIN2B, HDAC2, HDAC4, HMGCR, IL18, ITGA5, KBTBD7, KDM5A, LAMTOR3, LPAR3, LRRC15, LRRC4B, LRRTM3, LTF, MAGI3, MAP2K5, MAP…
GO:0032403	GO_MolecularFunction	protein complex binding	60	5.98802	0.022577	[ADAM11, ADAM17, ADAM9, AKAP1, ANXA6, AP2B1, ARRB1, BCL2L11, BRK1, CEL, CEP57L1, CIITA, CORO1B, CPS1, CRYAB, DEPDC5, DOCK2, ERCC6, ESR1, FADD, FLNC, FST, FYN, GNA14, HDAC2, HLA-DOA, HMGA2, ITGA5, ITGA9, KIF1A, KRT14, LAMB1, LRRC15, LRRC16A, MAPRE2, MAX, MLH1, MYO16, MYO1D, MYO1E, MYO7A, NCKAP1L, NDEL1, NSF, PFKP, PPP1R9A, SCIN, SGIP1, STRN3, TG, THBS4, TLN2, TMED10, TRIOBP, TULP3, USP13, USP14, U…
GO:0032549	GO_MolecularFunction	ribonucleoside binding	117	6.0559	0.000682419	[AARS2, ABCA10, ABCA13, ABCA4, ABCB11, ABCC1, ABCG1, ABCG4, ACACA, ACOT12, ACSL3, ADCY2, ADCY3, AK9, AKT3, ANXA6, ARL8B, ATP2A1, ATP2B2, BRAF, BUB1, CACNA1B, CAMK2B, CAMK2G, CDC42BPB, CDK13, CIITA, COLEC12, COQ7, CPS1, DDX1, DDX10, DGKB, DGKG, DHX16, DHX29, DNAH3, DNAH9, DPH6, DSCAM, ERCC6, FARS2, FLT4, FRK, FYN, G3BP1, GATB, GFM1, GMPS, GNA14, GUCY1A2, HFM1, HS3ST5, HUNK, IKBKE, ITM2C, KIF1A, MA…
GO:0032550	GO_MolecularFunction	purine ribonucleoside binding	115	5.96164	0.00114246	[AARS2, ABCA10, ABCA13, ABCA4, ABCB11, ABCC1, ABCG1, ABCG4, ACACA, ACOT12, ACSL3, ADCY2, ADCY3, AK9, AKT3, ANXA6, ARL8B, ATP2A1, ATP2B2, BRAF, BUB1, CACNA1B, CAMK2B, CAMK2G, CDC42BPB, CDK13, CIITA, COLEC12, COQ7, CPS1, DDX1, DDX10, DGKB, DGKG, DHX16, DHX29, DNAH3, DNAH9, DPH6, DSCAM, ERCC6, FARS2, FLT4, FRK, FYN, G3BP1, GATB, GFM1, GMPS, GNA14, GUCY1A2, HFM1, HS3ST5, HUNK, IKBKE, ITM2C, KIF1A, MA…
GO:0032555	GO_MolecularFunction	purine ribonucleotide binding	118	6.01734	0.000733281	[AARS2, ABCA10, ABCA13, ABCA4, ABCB11, ABCC1, ABCG1, ABCG4, ACACA, ACOT12, ACSL3, ADCY2, ADCY3, AK9, AKT3, ANXA6, ARL8B, ATP2A1, ATP2B2, BRAF, BUB1, CACNA1B, CAMK2B, CAMK2G, CDC42BPB, CDK13, CIITA, COLEC12, COQ7, CPS1, DDX1, DDX10, DGKB, DGKG, DHX16, DHX29, DNAH3, DNAH9, DPH6, DSCAM, ERCC6, FARS2, FLT4, FRK, FYN, G3BP1, GATB, GFM1, GMPS, GNA14, GUCY1A2, HFM1, HS3ST5, HUNK, IKBKE, ITM2C, KIF1A, MA…
GO:0032559	GO_MolecularFunction	adenyl ribonucleotide binding	109	6.79551	3.90372e-05	[AARS2, ABCA10, ABCA13, ABCA4, ABCB11, ABCC1, ABCG1, ABCG4, ACACA, ACOT12, ACSL3, ADCY2, ADCY3, AK9, AKT3, ATP2A1, ATP2B2, BRAF, BUB1, CACNA1B, CAMK2B, CAMK2G, CDC42BPB, CDK13, CIITA, COLEC12, COQ7, CPS1, DDX1, DDX10, DGKB, DGKG, DHX16, DHX29, DNAH3, DNAH9, DPH6, DSCAM, ERCC6, FARS2, FLT4, FRK, FYN, G3BP1, GATB, GMPS, HFM1, HS3ST5, HUNK, IKBKE, ITM2C, KIF1A, MAGI3, MAP2K5, MAP3K14, MAP3K5, MAPK14…
GO:0032879	GO_BiologicalProcess	regulation of localization	147	5.80569	0.000655306	[ABCG1, ABHD6, ACSL3, ADAM17, ADAM9, AGR2, AKAP1, AKAP6, ANKFY1, APOA5, APOD, ARFGAP3, ARFIP1, ARG1, ARHGAP21, ARIH2, ARRB1, ARSB, ATP2B2, BCL2L11, BIN1, BMPER, BRAF, CACNA1A, CACNA1B, CACNA1C, CACNA1D, CAMK2B, CAMK2G, CBLL1, CDH13, CNIH3, CNST, CORO1B, CPNE3, CRYAB, CXCL16, DNAJC5, DOCK2, DOCK5, DPH6, DPP10, DSCAM, EDEM1, ESR1, FADD, FLT4, FXYD7, FYN, FZD1, GCKR, GHRH, GOSR1, GRIK1, GRIK5, HDAC4…
GO:0032934	GO_MolecularFunction	sterol binding	8	16.3265	0.0113316	[ABCG1, ANXA6, APOA5, APOD, NPC1, OSBP2, OSBPL2, RORA]
GO:0032989	GO_BiologicalProcess	cellular component morphogenesis	94	5.56542	0.0180444	[ANOS1, AP2B1, ARHGAP15, ARHGEF28, ASAP1, ATP2B2, BRAF, CACNA1A, CACNA1C, CACNA1D, CAMK2B, CAMK2G, CEL, CFAP221, COL5A2, COQ7, CORO1B, CTNND2, CUX2, DSCAM, ERG, ESRRB, EXT1, FARP1, FGF5, FOXF2, FRMD6, FYN, FZD9, GNPAT, GRIN2B, HDAC2, HMGA2, HRH2, ISPD, ITGA5, ITGA9, KBTBD7, LAMA1, LAMB1, LAMTOR3, LMX1A, LPAR3, LRFN5, LRRC16A, LRRC55, MAP3K14, MAPK14, MAPK9, MAPRE2, MPP5, MYO7A, NDEL1, NF1, NTRK2,…
GO:0033554	GO_BiologicalProcess	cellular response to stress	105	5.15464	0.0463189	[AATF, ADNP2, AGR2, APOA5, APOD, APTX, ARFGAP3, ARG1, ATG10, ATP2A1, BAG1, BATF, BCL2L11, BRAF, CAMK2B, CAMK2G, CDC5L, CHAF1B, COQ7, CRYAB, DDX1, DEPDC5, DSCAM, DUSP4, EDEM1, EMSY, ERCC6, ETV5, FAM129A, FAM175A, FLT4, FNIP1, FYN, GML, GRIK2, GRIK5, HDAC2, HMGA2, HMGCR, IKBKE, INSIG1, IREB2, ITPR1, KCND2, KIAA0368, KLF10, LSM4, MAGI3, MAP2K5, MAP3K14, MAP3K5, MAPK14, MAPK8, MAPK9, MAX, MCM9, MDM4,…
GO:0033674	GO_BiologicalProcess	positive regulation of kinase activity	43	6.31424	0.0271744	[ADAM17, ADAM9, ADCY2, ADCY3, ARRB1, BRAF, CAMK2B, CAMK2G, CCNL1, ERCC6, ETFDH, FGF5, FYN, GCKR, GRIN2B, KBTBD7, LAMTOR3, LPAR3, LTF, MAGI3, MAP2K5, MAP3K14, MAP3K5, MAPK14, NCKAP1L, NEK10, NF1, OXSR1, PDGFC, PKD2, PPP1R9A, PSEN1, PSMA7, PSMC6, RALB, S100A12, SDC4, SPRY2, STK3, STK4, TEK, TNIK, ZNF16]
GO:0034220	GO_BiologicalProcess	ion transmembrane transport	59	5.71705	0.0429446	[ABCB11, ACACA, AKAP6, ANKH, ANO2, ANO3, ANXA6, ATP2A1, ATP2B2, ATP5G2, CACNA1A, CACNA1B, CACNA1C, CACNA1D, CNIH3, CYB5A, DPP10, FXYD7, GABRD, GABRG2, GRIA1, GRIK1, GRIK2, GRIK4, GRIK5, GRIN2B, ITPR1, JPH1, KCNB1, KCND2, KCNH7, KCNIP1, KCNJ2, KCNJ3, KCNMA1, KCNU1, OXSR1, PDE2A, PDE4B, PKD2, PSEN1, SCN4A, SCN4B, SFXN3, SLC1A3, SLC22A4, SLC23A2, SLC24A3, SLC24A4, SLC26A9, SLC4A4, SLC5A5, SLC6A17, S…
GO:0034613	GO_BiologicalProcess	cellular protein localization	94	5.82043	0.00788608	[ACSL3, AGR2, AKAP1, AKAP6, AP2B1, APOD, ARFGAP3, ARFIP1, ARIH2, BAG1, BANP, BCL2L11, BRAF, CACNA1A, CBLB, CNST, COPG2, CORO1B, CPE, DPH6, DPP10, EDEM1, ETV5, FBXO7, FCHO2, FLOT2, FRMD6, FYN, FZD1, GCKR, GPR158, GRIK2, GRIK5, IL18, KCNB1, LAMTOR3, LRRC15, LSM4, LTBP2, MAPK14, MAPK8, MAPK9, MPP5, MTX2, MTX3, MYO1E, MYO7A, NDEL1, NF1, NKD2, NPC1, NSF, NUMB, NUP93, NUP98, PACSIN1, PDE2A, PEX5L, PINX…
GO:0035235	GO_BiologicalProcess	ionotropic glutamate receptor signaling pathway	6	24	0.0080408	[GRIA1, GRIK1, GRIK2, GRIK4, GRIK5, GRIN2B]
GO:0035249	GO_BiologicalProcess	synaptic transmission, glutamatergic	9	12.6761	0.0195795	[CACNA1A, CNIH3, GRIK1, GRIK2, GRIK5, NF1, NTRK2, PSEN1, UNC13B]
GO:0035295	GO_BiologicalProcess	tube development	43	6.37037	0.0258931	[AGR2, ARG1, BCL2L11, BMPER, CEL, COQ7, CPS1, EN1, ESR1, ETV5, FOXF2, FZD1, FZD9, HOXB7, HRH2, HSD11B1, LAMA1, MIB1, NDRG4, NF1, NUMB, OXSR1, PAX8, PDGFC, PKD2, PSEN1, PTK7, RHOB, RSPO2, RXFP1, SDC1, SDC4, SEMA5A, SLC23A2, SOX10, SPRY2, SSBP3, STK3, STK4, TRPS1, TULP3, WNT9B, ZFPM2]
GO:0035556	GO_BiologicalProcess	intracellular signal transduction	153	5.34218	0.00650246	[ADAM17, ADAM9, ADCY2, ADCY3, ADRA1B, AKAP6, AKT3, APIP, ARFGEF3, ARHGAP15, ARHGAP20, ARHGAP21, ARHGEF17, ARHGEF28, ARL8B, ARRB1, ASB13, ASB4, ATP2A1, BAG1, BATF, BCL2L11, BMPER, BRAF, BRK1, BUB1, CACNA1A, CACNA1C, CAMK2B, CAMK2G, CBLB, CDC42BPB, CDC5L, CDH13, CHN2, CNIH3, CRYAB, DEPDC5, DGKB, DGKG, DIAPH3, DOCK2, DOCK5, DUSP14, DUSP4, ERCC6, ESR1, ETFDH, FADD, FARP1, FBXO8, FGF5, FLT4, FNIP1, FS…
GO:0035639	GO_MolecularFunction	purine ribonucleoside triphosphate binding	113	5.89463	0.0021647	[AARS2, ABCA10, ABCA13, ABCA4, ABCB11, ABCC1, ABCG1, ABCG4, ACACA, ACOT12, ACSL3, ADCY2, ADCY3, AK9, AKT3, ANXA6, ARL8B, ATP2A1, ATP2B2, BRAF, BUB1, CACNA1B, CAMK2B, CAMK2G, CDC42BPB, CDK13, CIITA, COLEC12, COQ7, CPS1, DDX1, DDX10, DGKB, DGKG, DHX16, DHX29, DNAH3, DNAH9, DPH6, DSCAM, ERCC6, FARS2, FLT4, FRK, FYN, G3BP1, GATB, GFM1, GMPS, GNA14, GUCY1A2, HFM1, HUNK, IKBKE, ITM2C, KIF1A, MAGI3, MAP…
GO:0040012	GO_BiologicalProcess	regulation of locomotion	48	5.94059	0.0391537	[ABHD6, ADAM17, ADAM9, APOD, ARSB, BMPER, BRAF, CBLL1, CDH13, CORO1B, CPNE3, CXCL16, DOCK5, DSCAM, FADD, FLT4, HDAC4, HS3ST5, ITGA5, LAMA1, LAMB1, LBP, LRRC15, LRRC16A, MAP2K5, MAPK14, MYO1E, NCKAP1L, NDRG4, NF1, NUMB, PDGFC, PLA2G7, PLD1, PYCARD, RHOB, RORA, RUFY3, SDC4, SEMA5A, STK4, TBCCD1, TEK, THBS4, USP14, VASH1, WASL, ZSWIM6]
GO:0042325	GO_BiologicalProcess	regulation of phosphorylation	86	5.4917	0.0267753	[ADAM17, ADAM9, ADCY2, ADCY3, ADRA1B, APIP, ARRB1, BAG1, BMPER, BRAF, CAMK2B, CAMK2G, CBFA2T3, CCNL1, CDKN2C, CTDSPL, DSCAM, DUSP14, DUSP4, ERCC6, ESR1, ETFDH, FAM129A, FBXO7, FGF5, FLT4, FNIP1, FSHR, FYN, FZD1, GCKR, GRIK2, GRIK5, GRIN2B, HDAC2, HDAC4, HMGCR, IL18, ITGA5, KBTBD7, LAMTOR3, LPAR3, LRRC15, LRRC4B, LRRTM3, LTF, MAGI3, MAP2K5, MAP3K14, MAP3K5, MAPK14, MAPK9, NCKAP1L, NDRG4, NEK10, NF…
GO:0042327	GO_BiologicalProcess	positive regulation of phosphorylation	62	5.60072	0.0484909	[ADAM17, ADAM9, ADCY2, ADCY3, ADRA1B, ARRB1, BMPER, BRAF, CAMK2B, CAMK2G, CCNL1, DSCAM, ERCC6, ESR1, ETFDH, FAM129A, FGF5, FLT4, FNIP1, FSHR, FYN, FZD1, GCKR, GRIN2B, HDAC2, HMGCR, IL18, ITGA5, KBTBD7, LAMTOR3, LPAR3, LTF, MAGI3, MAP2K5, MAP3K14, MAP3K5, MAPK14, MAPK9, NCKAP1L, NDRG4, NEK10, NF1, NTRK2, OXSR1, PDGFC, PKD2, PPP1R9A, PSEN1, PSMA7, PSMC6, PYCARD, RALB, S100A12, SDC4, SPRY2, STK3, ST…
GO:0042391	GO_BiologicalProcess	regulation of membrane potential	26	6.89655	0.0395436	[AKAP6, CACNA1A, CACNA1B, CACNA1C, CACNA1D, CNIH3, CNR2, CUX2, GRIK1, GRIK2, GRIK5, GRIN2B, KCNB1, KCND2, KCNH7, KCNJ2, KCNMA1, NETO1, PEX5L, PPP1R9A, PSEN1, SCN4A, SCN4B, SLC26A9, UNC13B, WWP2]
GO:0042439	GO_BiologicalProcess	ethanolamine-containing compound metabolic process	10	10.6383	0.0298916	[ACSL3, APOA5, CHPT1, ENPP7, LPCAT1, LPCAT2, LPIN1, MBOAT1, PLA2G15, PLA2G4A]
GO:0042982	GO_BiologicalProcess	amyloid precursor protein metabolic process	6	19.3548	0.0151619	[AATF, ABCG1, FLOT2, LRRTM3, PSEN1, TMED10]
GO:0043085	GO_BiologicalProcess	positive regulation of catalytic activity	92	5.65806	0.0142052	[ADAM17, ADAM9, ADCY2, ADCY3, AKAP6, ANAPC7, APOA5, ARFGAP3, ARFGEF3, ARHGAP15, ARHGAP20, ARHGAP21, ARHGEF17, ARHGEF28, ARRB1, ASAP1, BCL2L11, BRAF, CACNA1A, CAMK2B, CAMK2G, CCNL1, CHN2, DENND2A, DENND2D, DEPDC5, DOCK2, DOCK5, ELMOD3, ERCC6, ESR1, ETFDH, FADD, FARP1, FBXO8, FGF5, FNIP1, FSHR, FYN, GCKR, GRIN2B, ITPR1, KBTBD7, LAMTOR3, LPAR3, LTF, MAGI3, MAP2K5, MAP3K14, MAP3K5, MAPK14, MAPK8, MAP…
GO:0043087	GO_BiologicalProcess	regulation of GTPase activity	37	6.25	0.0469437	[ARFGAP3, ARFGEF3, ARHGAP15, ARHGAP20, ARHGAP21, ARHGEF17, ARHGEF28, ARRB1, ASAP1, CHN2, DENND2A, DENND2D, DEPDC5, DOCK2, DOCK5, ELMOD3, ETFDH, FARP1, FBXO8, FNIP1, LAMTOR3, NCKAP1L, NDEL1, NF1, NTRK2, PLEKHG1, RASGEF1B, RGS13, RGS3, RGS5, RGS7, SPRY2, STXBP5L, TBC1D16, TBC1D30, TBCD, USP6NL]
GO:0043168	GO_MolecularFunction	anion binding	168	5.95956	4.04342e-05	[AARS2, ABCA10, ABCA13, ABCA4, ABCB11, ABCC1, ABCG1, ABCG4, ACACA, ACOT12, ACOXL, ACSL3, ADCY2, ADCY3, ADH4, AK9, AKT3, ANKFY1, ANOS1, ANXA6, APOA5, ARFIP1, ARL8B, ASAP1, ATP2A1, ATP2B2, BRAF, BUB1, CACNA1B, CAMK2B, CAMK2G, CDC42BPB, CDK13, CEL, CIITA, COLEC12, COQ7, CPNE3, CPS1, CSAD, DDX1, DDX10, DGKB, DGKG, DHX16, DHX29, DNAH3, DNAH9, DPH6, DSCAM, DYSF, ERCC6, ETFDH, FARS2, FCHO2, FLT4, FRK, F…
GO:0043178	GO_MolecularFunction	alcohol binding	12	10.4348	0.020882	[ABCG1, ADH4, ANXA6, APOA5, APOD, KDM5A, NF1, NPC1, OSBP2, OSBPL2, PLCL1, RORA]
GO:0043405	GO_BiologicalProcess	regulation of MAP kinase activity	33	6.61323	0.0379342	[ADAM9, ARRB1, BRAF, CAMK2B, CAMK2G, DUSP14, DUSP4, ERCC6, ETFDH, FGF5, FYN, GRIN2B, HMGCR, KBTBD7, LAMTOR3, LPAR3, MAGI3, MAP2K5, MAP3K14, MAP3K5, MAPK14, NEK10, NF1, PDGFC, PSEN1, PSMA7, PSMC6, RGS3, S100A12, SPRY2, TEK, TNIK, TRIB2]
GO:0043408	GO_BiologicalProcess	regulation of MAPK cascade	50	5.9312	0.0370097	[ADAM9, ADRA1B, APIP, ARRB1, BMPER, BRAF, CAMK2B, CAMK2G, DUSP14, DUSP4, ERCC6, ESR1, ETFDH, FGF5, FLT4, FSHR, FYN, GRIK2, GRIK5, GRIN2B, HMGCR, KBTBD7, LAMTOR3, LPAR3, MAGI3, MAP2K5, MAP3K14, MAP3K5, MAPK14, MAPK9, NDRG4, NEK10, NF1, NTRK2, PDGFC, PKHD1, PSEN1, PSMA7, PSMC6, PYCARD, RGS3, S100A12, SH3RF1, SPRY2, STK3, TEK, TNIK, TNIP1, TRIB2, WNT16]
GO:0043436	GO_BiologicalProcess	oxoacid metabolic process	74	5.64455	0.0294528	[AARS2, ABCB11, ABCC1, ACACA, ACOT12, ACOXL, ACSL3, AGMO, APIP, APOA5, ARG1, ARSB, CACNA1A, CBFA2T3, CEL, CPS1, CPT1C, CSAD, CYB5A, DAGLA, DCT, EGFLAM, ETFDH, EXT1, FARS2, FN3K, GATB, GLB1, GMPS, GOT1, GSTO2, HDAC4, HPGD, HS3ST5, IDO1, IL4I1, INSIG1, LPIN1, MALRD1, MAPK14, MAPK9, MARC1, MBOAT1, MCCC2, ME1, NPC1, OGDHL, PAX8, PDXDC1, PFKFB3, PFKFB4, PFKP, PIPOX, PLA2G15, PLA2G4A, PRUNE2, PSMA7, PS…
GO:0043547	GO_BiologicalProcess	positive regulation of GTPase activity	35	6.4695	0.0379039	[ARFGAP3, ARFGEF3, ARHGAP15, ARHGAP20, ARHGAP21, ARHGEF17, ARHGEF28, ARRB1, ASAP1, CHN2, DENND2A, DENND2D, DEPDC5, DOCK2, DOCK5, ELMOD3, ETFDH, FARP1, FBXO8, FNIP1, LAMTOR3, NCKAP1L, NDEL1, NF1, PLEKHG1, RASGEF1B, RGS13, RGS3, RGS5, RGS7, STXBP5L, TBC1D16, TBC1D30, TBCD, USP6NL]
GO:0043549	GO_BiologicalProcess	regulation of kinase activity	57	5.88235	0.0319439	[ADAM17, ADAM9, ADCY2, ADCY3, ARRB1, BRAF, CAMK2B, CAMK2G, CCNL1, CDKN2C, DUSP14, DUSP4, ERCC6, ETFDH, FBXO7, FGF5, FYN, GCKR, GRIN2B, HMGCR, KBTBD7, LAMTOR3, LPAR3, LRRC15, LRRC4B, LRRTM3, LTF, MAGI3, MAP2K5, MAP3K14, MAP3K5, MAPK14, NCKAP1L, NEK10, NF1, OXSR1, PDGFC, PKD2, PKIA, PPP1R9A, PSEN1, PSMA7, PSMC6, PYCARD, RALB, RGS3, S100A12, SDC4, SH3BP5L, SPRY2, STK3, STK4, TEK, TNIK, TRIB2, UVRAG,…
GO:0044089	GO_BiologicalProcess	positive regulation of cellular component biogenesis	31	7.01357	0.0235918	[ARFIP1, BCL2L11, BRAF, BRK1, CAND1, CHAF1B, CORO1B, CUX2, FNIP1, HDAC4, HRK, LRRC16A, LRRC4B, LRRTM3, MAPK8, MAPK9, NCKAP1L, NTRK2, PIP4K2B, PRKCQ, PSMC6, PYCARD, RALB, SCIN, SDC1, SDC4, SYNDIG1, TEK, UNC13B, WASF1, WASL]
GO:0044093	GO_BiologicalProcess	positive regulation of molecular function	100	5.23286	0.03981	[ADAM17, ADAM9, ADCY2, ADCY3, AKAP6, ANAPC7, APOA5, ARFGAP3, ARFGEF3, ARHGAP15, ARHGAP20, ARHGAP21, ARHGEF17, ARHGEF28, ARRB1, ASAP1, BCL2L11, BRAF, CACNA1A, CAMK2B, CAMK2G, CCNL1, CHN2, DENND2A, DENND2D, DEPDC5, DOCK2, DOCK5, ELMOD3, ERCC6, ESR1, ETFDH, FADD, FARP1, FBXO8, FGF5, FNIP1, FSHR, FYN, FZD1, GCKR, GRIN2B, HDAC4, HMGA2, ITPR1, KBTBD7, LAMTOR3, LPAR3, LTF, MAGI3, MAP2K5, MAP3K14, MAP3K5…
GO:0044106	GO_BiologicalProcess	cellular amine metabolic process	19	7.69231	0.0395208	[ACSL3, APIP, APOA5, ARG1, CHPT1, CPS1, ENPP7, FSHR, GOT1, IDO1, LPCAT1, LPCAT2, LPIN1, MBOAT1, PAX8, PLA2G15, PLA2G4A, PSMA7, PSMC6]
GO:0044281	GO_BiologicalProcess	small molecule metabolic process	145	5.10923	0.0233883	[AARS2, ABCB11, ABCC1, ABCG1, ABHD4, ACACA, ACOT12, ACOXL, ACSL3, ADAL, ADCY2, ADCY3, ADH4, ADRA1B, AGMO, AK9, AKAP6, APIP, APOA5, APOD, ARG1, ARSB, ATP2B2, ATP5G2, CACNA1A, CACNA1C, CACNA1D, CBFA2T3, CEL, CERS3, CHPT1, COQ7, CPNE3, CPS1, CPT1C, CSAD, CUBN, CYB5A, DAGLA, DCT, EGFLAM, ENPP7, ETFDH, EXT1, FARS2, FN3K, FSHR, GATB, GBA3, GCKR, GHRH, GLB1, GMPS, GNPAT, GOT1, GRHL1, GSTO2, GUCY1A2, HDA…
GO:0044765	GO_BiologicalProcess	single-organism transport	210	5.04323	0.00821299	[ABCA10, ABCA13, ABCA4, ABCB11, ABCC1, ABCG1, ABCG4, ACACA, ACSL3, ADAM9, ADCY2, ADCY3, ADD3, AGR2, AKAP1, AKAP6, ANKFY1, ANKH, ANO2, ANO3, ANXA6, APOA5, APOD, APOL6, ARFGAP3, ARFIP1, ARG1, ARHGAP21, ARIH2, ARRB1, ARSB, ATP2A1, ATP2B2, ATP5G2, BCL2L11, BRAF, BRK1, CACNA1A, CACNA1B, CACNA1C, CACNA1D, CAMK2B, CAMK2G, CBLB, CEL, CNIH3, CNST, COG1, COG5, COLEC12, COPG2, CUBN, CYB5A, CYBRD1, DENND2A, …
GO:0044802	GO_BiologicalProcess	single-organism membrane organization	60	6.26959	0.0129034	[ABCA4, ACSL3, AGR2, ANKFY1, ANO3, ARFGAP3, BCL2L11, BRAF, CACNA1A, CEL, CNIH3, CNST, CPE, DOCK2, DPP10, DYSF, ETV5, FCHO2, FLOT2, GOSR1, GPR158, GRIA1, GRIK2, GRIK5, INSIG1, KCNB1, LPIN1, LRRC15, MAPK8, MPP5, MYO1E, NDEL1, NKD2, NPC1, NSF, NUMB, NUP93, NUP98, PACSIN1, PLA2G4A, PPP6R1, RPL12, RPL26L1, RPS16, SEC62, SEH1L, SGIP1, SUN3, SYT3, SYT7, TMED10, TNIK, TRIM9, TSNARE1, TSPAN5, TULP3, UVRAG…
GO:0045595	GO_BiologicalProcess	regulation of cell differentiation	87	5.44771	0.0303992	[ABCG1, ADAMTS20, AKAP6, ARSB, ASAP1, ASB4, ASPM, BIN1, BRAF, CACNA1A, CAMK2B, CD46, COL5A2, CSF3R, CUX2, DCT, DIXDC1, DSCAM, ELAVL1, ETV5, FADD, FBN2, FBXO7, FLOT2, FNIP1, FSHR, FYN, FZD1, FZD9, HDAC2, HDAC4, HLA-DOA, HMGA2, IL18, IL4R, INPP4B, INSIG1, ITM2C, KLF10, LMX1A, LPAR3, LRRC16A, LRRC7, LSM4, LTBP2, LTF, MAP3K5, MAPK14, MAPK9, MEGF10, MEIS2, MIB1, NCKAP1L, NDEL1, NDRG4, NF1, NOCT, NTRK2…
GO:0045807	GO_BiologicalProcess	positive regulation of endocytosis	12	9.375	0.0329434	[ANKFY1, APOA5, ARRB1, CBLL1, DOCK2, LBP, MIB1, NCKAP1L, PYCARD, SGIP1, TF, WASL]
GO:0045859	GO_BiologicalProcess	regulation of protein kinase activity	55	5.99129	0.0294052	[ADAM17, ADAM9, ADCY2, ADCY3, ARRB1, BRAF, CAMK2B, CAMK2G, CCNL1, CDKN2C, DUSP14, DUSP4, ERCC6, ETFDH, FBXO7, FGF5, FYN, GRIN2B, HMGCR, KBTBD7, LAMTOR3, LPAR3, LRRC15, LRRC4B, LRRTM3, LTF, MAGI3, MAP2K5, MAP3K14, MAP3K5, MAPK14, NCKAP1L, NEK10, NF1, OXSR1, PDGFC, PKD2, PKIA, PPP1R9A, PSEN1, PSMA7, PSMC6, PYCARD, RALB, RGS3, S100A12, SDC4, SH3BP5L, SPRY2, STK3, STK4, TEK, TNIK, TRIB2, UVRAG]
GO:0045860	GO_BiologicalProcess	positive regulation of protein kinase activity	41	6.28834	0.0330106	[ADAM17, ADAM9, ADCY2, ADCY3, ARRB1, BRAF, CAMK2B, CAMK2G, CCNL1, ERCC6, ETFDH, FGF5, FYN, GRIN2B, KBTBD7, LAMTOR3, LPAR3, LTF, MAGI3, MAP2K5, MAP3K14, MAP3K5, MAPK14, NCKAP1L, NEK10, NF1, OXSR1, PDGFC, PKD2, PPP1R9A, PSEN1, PSMA7, PSMC6, RALB, S100A12, SDC4, SPRY2, STK3, STK4, TEK, TNIK]
GO:0045995	GO_BiologicalProcess	regulation of embryonic development	13	10.6557	0.0153625	[COL5A2, FZD1, FZD9, LAMA1, MAP2K5, NOCT, OSR2, OXSR1, PTK7, STK3, STK4, TENM4, TULP3]
GO:0046486	GO_BiologicalProcess	glycerolipid metabolic process	31	7.46988	0.0154494	[ABHD4, ABHD6, ACACA, ACOT12, ACSL3, AGMO, APOA5, CEL, CHPT1, CPNE3, CPS1, DAGLA, ESR1, GNPAT, INPP4B, INSIG1, LPCAT1, LPCAT2, LPGAT1, LPIN1, MBOAT1, MTMR4, MTTP, PIP4K2B, PIP5K1B, PLA2G15, PLA2G4A, PLD1, PTDSS1, SERINC5, SLC22A4]
GO:0046873	GO_MolecularFunction	metal ion transmembrane transporter activity	33	7.95181	0.00600224	[ABCB11, ATP2A1, ATP2B2, CACNA1A, CACNA1B, CACNA1C, CACNA1D, GRIN2B, ITPR1, KCNB1, KCND2, KCNH7, KCNIP1, KCNJ2, KCNJ3, KCNMA1, KCNU1, PDE2A, PKD2, PSEN1, SCN4A, SCN4B, SLC13A2, SLC1A3, SLC23A2, SLC24A3, SLC24A4, SLC4A4, SLC5A5, SLC6A17, SLC6A20, STIM2, TF]
GO:0046928	GO_BiologicalProcess	regulation of neurotransmitter secretion	7	12.7273	0.0355154	[BRAF, CACNA1A, GRIK5, NF1, NTRK2, PPP1R9A, UNC13B]
GO:0048011	GO_BiologicalProcess	neurotrophin TRK receptor signaling pathway	31	7.3286	0.0165764	[AATF, ADAM17, ADCY2, ADCY3, AP2B1, ARHGEF17, BCL2L11, BRAF, CAMK2B, CAMK2G, DUSP4, FGF5, FYN, GRIN2B, HDAC2, ITPR1, KBTBD7, LAMTOR3, MAP2K5, MAPK14, MAPK8, NF1, NTRK2, PSMA7, PSMC6, RALB, RPS6KA2, SPRY2, TEK, TNRC6A, ZFYVE27]
GO:0048167	GO_BiologicalProcess	regulation of synaptic plasticity	18	10.6509	0.0053407	[ABHD6, ATP2B2, BRAF, CAMK2B, CTNND2, GRIA1, GRIK2, GRIK5, GRIN2B, HRH2, KCNB1, NETO1, NF1, NTRK2, PPP1R9A, PSEN1, SLC24A4, UNC13B]
GO:0048468	GO_BiologicalProcess	cell development	125	5.31011	0.0169553	[AKAP6, ANOS1, AP2B1, APOA5, APOD, ARHGEF28, ARIH2, ARSB, ASAP1, ASPM, ATP2B2, BCL2L11, BIN1, BRAF, CACNA1A, CACNA1C, CACNA1D, CAMK2B, CAMK2G, COL5A2, CRTAC1, CRYAB, CTNND2, CUX2, DCT, DGKG, DIXDC1, DPY19L2, DSCAM, ELAVL1, EN1, ERG, ESR1, ESRRB, ETV5, EXT1, FARP1, FGF5, FLNC, FOXF2, FRMD6, FSHR, FYN, FZD9, GRIN2B, HDAC2, HDAC4, HMGA2, HRH2, ISPD, ITGA5, ITGA9, ITM2C, KBTBD7, KCNMA1, LAMA1, LAMB1,…
GO:0048518	GO_BiologicalProcess	positive regulation of biological process	313	5.43592	5.79724e-07	[AATF, ABCG1, ABHD6, ACACA, ACSL3, ADAM17, ADAM9, ADAMTS20, ADCY2, ADCY3, ADGRF5, ADNP2, ADRA1B, AGR2, AKAP6, ANAPC7, ANKFY1, APOA5, ARFGAP3, ARFGEF3, ARFIP1, ARG1, ARHGAP15, ARHGAP20, ARHGAP21, ARHGEF17, ARHGEF28, ARID1B, ARIH2, ARNTL2, ARRB1, ARSB, ASAP1, ASB4, ASPM, ATG10, ATP2A1, ATP2B2, AUTS2, BAG1, BANP, BATF, BCL2L11, BIN1, BMPER, BNC1, BRAF, BRK1, BUB1, C7, CACNA1A, CACNA1D, CAMK2B, CAMK2…
PA2, SFTPB, SFTPD, SGIP1, SGK1, SGK2, SGK3, SGMS1, SGSM2, SGSM3, SGTA, SH2B1, SH2B2, SH2B3, SH2D1A, SH2D1B, SH2D2A, SH2D3A, SH2D3C, SH3BGR, SH3BGRL, SH3BGRL3, SH3BP1, SH3BP2, SH3BP4, SH3D19, SH3GLB1, SH3PXD2B, SHANK1, SHANK2, SHANK3, SHARPIN, SHB, SHC1, SHC2, SHC3, SHC4, SHCBP1L, SHH, SHISA5, SHKBP1, SHMT2, SHOC2, SHOX2, SHQ1, SHTN1, SIAH1, SIGLEC1, SIK1, SIN3A, SIPA1, SIPA1L1, SIPA1L2, SIPA1L3, …
GO:0048519	GO_BiologicalProcess	negative regulation of biological process	245	5.10949	0.00152603	[AATF, ABCG1, ABHD6, ADAM17, ADAMDEC1, ADAMTS18, ADAMTS20, ADGRF5, ADNP2, ADRA1B, AGR2, AKAP1, AKAP6, ANAPC7, ANOS1, AP2B1, APIP, APOD, ARFGEF3, ARHGAP21, ARRB1, ASAP1, ASPM, ATP2A1, BACH2, BAG1, BANP, BIN1, BMPER, BRAF, BUB1, CACNA1A, CACNA1C, CAMK2B, CAND1, CBFA2T3, CBLB, CBLL1, CBX2, CD46, CDC5L, CDH13, CDKN2C, CEL, CIITA, CNR2, CNST, COL28A1, COL5A2, COLEC12, COQ7, CORO1B, CRYAB, CTDSPL, CUX2…
1, WIF1, WISP1, WISP2, WISP3, WNK1, WNK2, WNK3, WNK4, WNT1, WNT10B, WNT11, WNT16, WNT3, WNT3A, WNT4, WNT5A, WNT5B, WNT7A, WNT7B, WNT9A, WRB, WT1, WTIP, WWC1, WWC2, WWC3, WWOX, WWP1, WWP2, WWTR1, XAF1, XBP1, XBP1P1, XCL1, XCR1, XDH, XIAP, XPC, XPO1, XPO5, XRCC2, XRCC3, XRCC5, XRCC6, YAF2, YAP1, YBX1, YBX2, YBX3, YEATS2, YLPM1, YOD1, YRDC, YWHAB, YWHAE, YWHAG, YWHAH, YWHAQ, YWHAZ, YY1, ZAK, ZBED3, …
GO:0048522	GO_BiologicalProcess	positive regulation of cellular process	259	5.23127	0.00044404	[AATF, ACACA, ACSL3, ADAM17, ADAM9, ADAMTS20, ADCY2, ADCY3, ADGRF5, ADNP2, ADRA1B, AGR2, AKAP6, ANAPC7, ANKFY1, APOA5, ARFIP1, ARG1, ARHGEF17, ARID1B, ARIH2, ARNTL2, ARRB1, ARSB, ASB4, ASPM, ATG10, AUTS2, BAG1, BANP, BATF, BCL2L11, BIN1, BMPER, BNC1, BRAF, BRK1, BUB1, CACNA1A, CAMK2B, CAMK2G, CAND1, CBFA2T3, CBLL1, CCNL1, CD46, CDCA7L, CDH13, CDK13, CEL, CHAF1B, CHN2, CIITA, CNST, COLEC12, COQ7, …
1, TRIM8, TRIO, TRIOBP, TRIP4, TRIP6, TRPC1, TRPC3, TRPC6, TRPM2, TRPM4, TRPS1, TRPV1, TRPV2, TRPV3, TRPV4, TSC1, TSC2, TSC22D1, TSG101, TSGA13, TSHR, TSPAN1, TSPAN10, TSPAN14, TSPAN15, TSPAN17, TSPAN31, TSPAN33, TSPAN5, TSPAN6, TSPO, TSPYL5, TSSK4, TSSK6, TTC5, TTK, TTLL6, TUB, TUBGCP2, TUBGCP3, TUBGCP4, TUBGCP5, TUBGCP6, TULP1, TWF2, TWIST1, TWIST2, TWSG1, TXK, TXN, TXNIP, TYRP1, U2AF1, U2AF2, …
GO:0048584	GO_BiologicalProcess	positive regulation of response to stimulus	115	5.20127	0.0320177	[ADAM17, ADAM9, ADAMTS20, ADRA1B, AGR2, AKAP6, ARRB1, ASPM, BCL2L11, BMPER, BRAF, BRK1, BUB1, C7, CAMK2B, CAMK2G, CBLB, CD46, CDH13, CHAF1B, CHN2, COLEC12, CUX2, DIXDC1, DSCAM, DUSP4, EDEM1, ELF1, ERCC6, ESR1, ETFDH, FADD, FAM175A, FGF5, FLOT2, FLT4, FSHR, FYN, FZD1, GHRH, GRIN2B, HDAC2, HMGA2, HMGCR, HRK, IDO1, IKBKE, IL18, IL4R, ITGA5, ITM2C, ITPR1, KBTBD7, LAMTOR3, LBP, LPAR3, LTF, MAGI3, MAP2…
GO:0048598	GO_BiologicalProcess	embryonic morphogenesis	40	6.16333	0.0470986	[ATP2B2, BCL2L11, COL5A2, COQ7, DUSP4, EN1, ESRRB, EXT1, FBN2, FOXF2, FZD1, FZD9, HDAC2, HMGA2, HOXB7, INSIG1, ITGA5, LAMB1, MAP2K5, MIB1, MYO7A, NDRG4, OSR2, OXSR1, PAX8, PKD2, PSEN1, PTK7, RORA, RSPO2, SATB2, SDC4, SPRY2, STK3, STK4, SUPT20H, TENM4, TULP3, WNT16, WNT9B]
GO:0048666	GO_BiologicalProcess	neuron development	77	5.7037	0.0209215	[ANOS1, AP2B1, APOA5, APOD, ARHGEF28, ARSB, ASAP1, ATP2B2, BRAF, CACNA1A, CACNA1C, CACNA1D, CAMK2B, CAMK2G, COL5A2, CRTAC1, CTNND2, CUX2, DGKG, DSCAM, EN1, EXT1, FARP1, FGF5, FSHR, FYN, FZD9, GRIN2B, HDAC2, ISPD, ITGA5, ITGA9, ITM2C, KBTBD7, LAMA1, LAMB1, LAMTOR3, LHX8, LMX1A, LPAR3, LRFN5, LRRC55, LRRC7, MAP3K14, MAPK9, MAPRE2, MYO7A, NDEL1, NDRG4, NF1, NTRK2, NUMB, PACSIN1, PPP1R9A, PRKCQ, PSEN…
GO:0048699	GO_BiologicalProcess	generation of neurons	98	5.60962	0.0139545	[ADNP2, ANOS1, AP2B1, APOA5, APOD, ARHGEF28, ARSB, ASAP1, ASPM, ATP2B2, BAG1, BIN1, BRAF, CACNA1A, CACNA1C, CACNA1D, CAMK2B, CAMK2G, COL5A2, CRTAC1, CTNND2, CUX2, DAGLA, DCT, DGKG, DIXDC1, DSCAM, EN1, ETV5, EXT1, FARP1, FGF5, FSHR, FYN, FZD1, FZD9, GRIN2B, HDAC2, HMGA2, ISPD, ITGA5, ITGA9, ITM2C, KBTBD7, KCNMA1, LAMA1, LAMB1, LAMTOR3, LHX8, LMX1A, LPAR3, LRFN5, LRRC55, LRRC7, MAP3K14, MAPK9, MAPR…
GO:0048731	GO_BiologicalProcess	system development	237	5.0706	0.00342889	[ACSL3, ADAM17, ADAM9, ADAMTS18, ADNP2, ADRA1B, AGR2, AKAP6, ANKH, ANOS1, AP2B1, APOA5, APOD, ARG1, ARHGEF28, ARID1B, ARIH2, ARRB1, ARSB, ASAP1, ASB4, ASPM, ATP2B2, BAG1, BATF, BCL2L11, BIN1, BMPER, BRAF, BZW2, CACNA1A, CACNA1C, CACNA1D, CAMK2B, CAMK2G, CBFA2T3, CBLB, CD46, CDH13, CDK13, CDKN2C, CEL, CERS3, COL15A1, COL5A2, COLEC12, COQ7, CPE, CPS1, CRTAC1, CRYAB, CSF3R, CTNNBL1, CTNND2, CUX2, DA…
GO:0048812	GO_BiologicalProcess	neuron projection morphogenesis	54	5.79399	0.0466646	[ANOS1, AP2B1, ARHGEF28, BRAF, CACNA1A, CACNA1C, CACNA1D, CAMK2B, CAMK2G, COL5A2, CTNND2, CUX2, DSCAM, EXT1, FARP1, FGF5, FYN, FZD9, GRIN2B, ISPD, ITGA5, ITGA9, KBTBD7, LAMA1, LAMB1, LAMTOR3, LMX1A, LPAR3, LRFN5, LRRC55, MAP3K14, NDEL1, NF1, NTRK2, NUMB, PACSIN1, PPP1R9A, PRKCQ, PSEN1, PSMA7, PSMC6, RBFOX2, RHOB, RPS6KA2, RUFY3, SEMA5A, SLIT1, SYT3, TEK, THBS4, TNIK, UGT8, WASL, ZSWIM6]
GO:0048869	GO_BiologicalProcess	cellular developmental process	218	5.05918	0.00600981	[ABCG1, ADAM17, ADAM9, ADAMTS20, ADGRF5, ADNP2, AGR2, AKAP6, ANOS1, AP2B1, APOA5, APOD, ARHGAP15, ARHGEF28, ARIH2, ARSB, ASAP1, ASB4, ASPM, ATP2B2, BAG1, BATF, BCL2L11, BIN1, BMPER, BRAF, BZW2, CACNA1A, CACNA1C, CACNA1D, CAMK2B, CAMK2G, CAND1, CBFA2T3, CBX2, CD46, CDKN2C, CEL, CERS3, CFAP221, COL15A1, COL5A2, COQ7, CORO1B, CPS1, CRTAC1, CRYAB, CSF3R, CTNND2, CUX2, DAGLA, DCT, DGKG, DIXDC1, DOCK2,…
GO:0050790	GO_BiologicalProcess	regulation of catalytic activity	131	5.29293	0.0154861	[ADAM17, ADAM9, ADCY2, ADCY3, AKAP6, ANAPC7, ANOS1, APOA5, ARFGAP3, ARFGEF3, ARHGAP15, ARHGAP20, ARHGAP21, ARHGEF17, ARHGEF28, ARRB1, ASAP1, BCL2L11, BRAF, BUB1, CACNA1A, CAMK2B, CAMK2G, CAND1, CCNL1, CD46, CDKN2C, CHN2, CNR2, CNST, COL28A1, CRYAB, DENND2A, DENND2D, DEPDC5, DOCK2, DOCK5, DUSP14, DUSP4, ELMOD3, ERC2, ERCC6, ESR1, ETFDH, FADD, FARP1, FBXO7, FBXO8, FGF5, FNIP1, FSHR, FYN, GCKR, GRIN…
GO:0050793	GO_BiologicalProcess	regulation of developmental process	131	5.66364	0.00306025	[ABCG1, ADAM9, ADAMTS20, AGR2, AKAP6, ANKH, ARHGAP15, ARSB, ASAP1, ASB4, ASPM, BCL2L11, BIN1, BRAF, CACNA1A, CACNA1C, CAMK2B, CBLB, CD46, COL5A2, CORO1B, CSF3R, CUX2, DCT, DIXDC1, DSCAM, ELAVL1, ERG, ESR1, ETV5, FADD, FBN2, FBXO7, FLOT2, FLT4, FNIP1, FSHR, FST, FYN, FZD1, FZD9, GHRH, HDAC2, HDAC4, HLA-DOA, HMGA2, HMGCR, HOXB7, IDO1, IL18, IL4R, INPP4B, INSIG1, ITGA5, ITM2C, KLF10, LAMA1, LMX1A, L…
GO:0050803	GO_BiologicalProcess	regulation of synapse structure or activity	24	9.1603	0.00565755	[ABHD6, ATP2B2, BRAF, CAMK2B, CTNND2, CUX2, ETV5, GRIA1, GRIK2, GRIK5, GRIN2B, HRH2, KCNB1, LRRC4B, LRRTM3, NETO1, NF1, NTRK2, PPP1R9A, PSEN1, SLC24A4, SLIT1, SYNDIG1, UNC13B]
GO:0050804	GO_BiologicalProcess	modulation of synaptic transmission	26	8.22785	0.0111385	[ABHD6, ATP2B2, BRAF, CACNA1A, CAMK2B, CEL, CNR2, CTNND2, CUX2, GRIA1, GRIK1, GRIK2, GRIK5, GRIN2B, HRH2, KCNB1, NETO1, NF1, NTRK2, PLCL1, PPP1R9A, PSEN1, SLC1A3, SLC24A4, SYN3, UNC13B]
GO:0050805	GO_BiologicalProcess	negative regulation of synaptic transmission	11	14.4737	0.00589333	[ABHD6, BRAF, CNR2, GRIA1, GRIK1, GRIK2, GRIK5, KCNB1, NF1, PPP1R9A, SLC24A4]
GO:0050806	GO_BiologicalProcess	positive regulation of synaptic transmission	13	9.48905	0.0268094	[BRAF, CUX2, GRIK1, GRIK2, GRIK5, GRIN2B, NETO1, NF1, NTRK2, PPP1R9A, SLC1A3, SLC24A4, UNC13B]
GO:0050808	GO_BiologicalProcess	synapse organization	23	9.16335	0.00646479	[ATP2B2, CACNA1A, CAMK2B, CEL, CTNND2, CUX2, DSCAM, ETV5, FARP1, FZD1, GNPAT, LRRC4B, LRRTM3, NFIA, NRDC, NTRK2, PDZRN3, PPP1R9A, SDK1, SLIT1, SYNDIG1, UNC13B, UTRN]
GO:0050890	GO_BiologicalProcess	cognition	23	7.82313	0.0211442	[ADCY3, ADRA1B, BRAF, CACNA1C, CTNND2, CUX2, DOPEY2, FYN, FZD9, GRIA1, GRIN2B, HMGCR, HRH2, HRH3, ITGA5, LHX8, MEIS2, NDRG4, NETO1, NF1, NTRK2, PSEN1, SLC24A4]
GO:0051049	GO_BiologicalProcess	regulation of transport	113	6.03955	0.000971423	[ABCG1, ACSL3, ADAM9, AKAP1, AKAP6, ANKFY1, APOA5, APOD, ARFGAP3, ARFIP1, ARG1, ARHGAP21, ARIH2, ARRB1, ATP2B2, BCL2L11, BIN1, BRAF, CACNA1A, CACNA1B, CACNA1C, CACNA1D, CAMK2B, CAMK2G, CBLL1, CDH13, CNIH3, CNST, CRYAB, DNAJC5, DOCK2, DPH6, DPP10, EDEM1, ESR1, FXYD7, FZD1, GCKR, GHRH, GOSR1, GRIK1, GRIK5, HMGA2, HMGCR, HRH3, IL18, IL36RN, IL4R, INPP4B, INSIG1, ITPR1, JPH1, KCNB1, KCND2, KCNH7, KCN…
GO:0051094	GO_BiologicalProcess	positive regulation of developmental process	74	6.02606	0.0111107	[ADAM9, ADAMTS20, AGR2, AKAP6, ARSB, ASB4, ASPM, BIN1, BRAF, CAMK2B, CBLB, CD46, CORO1B, CUX2, DCT, DSCAM, ETV5, FADD, FBN2, FST, FYN, FZD9, GHRH, HDAC2, HMGA2, HMGCR, HOXB7, IDO1, IL4R, ITGA5, KLF10, LPAR3, LRRC16A, LRRC4B, LRRC7, LRRTM3, LTBP2, LTF, MAP3K5, MAPK14, MAPK8, MAPK9, MTDH, NCKAP1L, NDEL1, NDRG4, NOCT, NTRK2, NUMB, OSR2, OXSR1, PACSIN1, PAX8, PLA2G4A, PPP1R9A, PSEN1, PSMA7, PTK7, RHO…
GO:0051125	GO_BiologicalProcess	regulation of actin nucleation	6	21.4286	0.011427	[ARFIP1, BRK1, CORO1B, SCIN, WASF1, WASL]
GO:0051128	GO_BiologicalProcess	regulation of cellular component organization	130	5.53191	0.00570299	[ACSL3, ADAM17, ADAM9, ADNP2, AGR2, AKAP6, ANAPC7, ANKFY1, APOA5, APOD, ARFGAP3, ARFIP1, ARHGAP15, ARHGAP21, ARIH2, ARRB1, ARSB, ASAP1, AUTS2, BCL2L11, BIN1, BRAF, BRK1, BUB1, CACNA1A, CAMK2B, CAND1, CBLL1, CDH13, CDK13, CDKN2C, CEL, CHAF1B, CHPT1, CNST, CORO1B, CRYAB, CUX2, CXCL16, DIXDC1, DOCK2, DPH6, DPP10, DSCAM, EED, ETV5, FNIP1, FSHR, FYN, GRIK5, HDAC2, HDAC4, HRK, IL4R, INSIG1, ITM2C, JADE…
GO:0051130	GO_BiologicalProcess	positive regulation of cellular component organization	77	6.33224	0.00408111	[ACSL3, ADAM9, AGR2, ANKFY1, APOA5, ARFIP1, ARIH2, ARRB1, ARSB, AUTS2, BCL2L11, BRAF, BRK1, CACNA1A, CAMK2B, CAND1, CBLL1, CHAF1B, CNST, CORO1B, CUX2, DOCK2, DPH6, DPP10, DSCAM, EED, FNIP1, FYN, HDAC2, HDAC4, HRK, IL4R, KCNB1, LBP, LPAR3, LRRC16A, LRRC4B, LRRC7, LRRTM3, MAPK14, MAPK8, MAPK9, MIB1, MYO1E, NCKAP1L, NDEL1, NDRG4, NKD2, NTRK2, PACSIN1, PAX8, PIP4K2B, PLA2G4A, POT1, PPP1R9A, PRKCQ, PS…
GO:0051239	GO_BiologicalProcess	regulation of multicellular organismal process	155	5.69853	0.000697492	[ADAM17, ADAM9, ADAMTS18, ADAMTS20, ADRA1B, AKAP1, AKAP6, ANKH, ANXA6, APOA5, APOD, ARRB1, ARSB, ASAP1, ASB4, ASPM, ATP2A1, ATP2B2, BCL2L11, BIN1, BMPER, BRAF, CACNA1A, CACNA1B, CACNA1C, CACNA1D, CAMK2B, CAMK2G, CBLB, CD46, CEL, CIITA, COL5A2, CPS1, CSF3R, CUX2, DCT, DIXDC1, DNAJC5, DOCK5, DSCAM, ELAVL1, ELF1, ERG, ESR1, ETV5, FADD, FBN2, FBXO7, FLT4, FNIP1, FSHR, FST, FXYD7, FYN, FZD1, FZD9, GHR…
GO:0051240	GO_BiologicalProcess	positive regulation of multicellular organismal process	83	5.42838	0.0352241	[ADAM17, ADAM9, ADRA1B, AKAP6, APOA5, ARSB, ASB4, ASPM, ATP2A1, BIN1, BRAF, CAMK2B, CBLB, CD46, CPS1, CUX2, DCT, DNAJC5, DSCAM, ERG, ETV5, FADD, FBN2, FLT4, FST, FYN, FZD9, GHRH, HDAC2, HMGA2, HMGCR, HOXB7, HRH2, IDO1, IL12RB2, IL18, IL4R, ITGA5, KLF10, LBP, LPAR3, LRRC4B, LRRC7, LRRTM3, LTF, MAPK14, MAPK8, MAPK9, MTDH, NCKAP1L, NDEL1, NDRG4, NTRK2, NUMB, OSR2, OXSR1, PACSIN1, PAX8, PDE4B, PLA2G4…
GO:0051246	GO_BiologicalProcess	regulation of protein metabolic process	144	5.23446	0.0138314	[AATF, ADAM17, ADAM9, ADCY2, ADCY3, ADRA1B, AKAP1, AKAP6, ANAPC7, ANOS1, APIP, APOD, ARFGEF3, ARIH2, ARRB1, ATG10, AUTS2, BAG1, BANP, BCL2L11, BMPER, BRAF, BUB1, C7, CAMK2B, CAMK2G, CBFA2T3, CBLB, CCNL1, CD46, CDKN2C, CNST, COL28A1, CRYAB, CTDSPL, DDX1, DUSP14, DUSP4, EDEM1, EED, ELAVL1, ERC2, ERCC6, ESR1, ETFDH, FADD, FAM129A, FARP1, FBXO7, FGF5, FLOT2, FLT4, FNIP1, FSHR, FYN, FZD1, GRIK2, GRIK5…
GO:0051247	GO_BiologicalProcess	positive regulation of protein metabolic process	89	5.33573	0.0378537	[ADAM17, ADAM9, ADCY2, ADCY3, ADRA1B, AKAP6, ANAPC7, ARIH2, ARRB1, ATG10, AUTS2, BCL2L11, BMPER, BRAF, CAMK2B, CAMK2G, CBFA2T3, CBLB, CCNL1, EDEM1, EED, ELAVL1, ERCC6, ESR1, ETFDH, FADD, FAM129A, FGF5, FLT4, FNIP1, FSHR, FYN, FZD1, GRIN2B, HDAC2, HDAC4, HMGCR, IL18, ITGA5, KBTBD7, LAMTOR3, LBP, LPAR3, LPCAT1, LRRTM3, LTF, MAGI3, MAP2K5, MAP3K14, MAP3K5, MAPK14, MAPK8, MAPK9, MYLIP, NCKAP1L, NDRG4…
GO:0051270	GO_BiologicalProcess	regulation of cellular component movement	49	6.08696	0.0289888	[ABHD6, ADAM17, ADAM9, APOD, ARSB, BMPER, BRAF, CBLL1, CDH13, CORO1B, CPNE3, CXCL16, DOCK5, DSCAM, FADD, FLT4, HDAC4, ITGA5, KCNJ2, LAMA1, LAMB1, LBP, LRRC15, LRRC16A, MAP2K5, MAPK14, MYO1E, NCKAP1L, NDRG4, NF1, NUMB, PDE4B, PDGFC, PKHD1, PLA2G7, PLD1, PYCARD, RHOB, RORA, RUFY3, SDC4, SEMA5A, STK4, TBCCD1, TEK, THBS4, VASH1, WASL, ZSWIM6]
GO:0051272	GO_BiologicalProcess	positive regulation of cellular component movement	29	6.59091	0.0460163	[ADAM17, ADAM9, CBLL1, CDH13, CPNE3, CXCL16, DOCK5, DSCAM, FADD, FLT4, HDAC4, ITGA5, LAMB1, LBP, LRRC15, LRRC16A, MAPK14, MYO1E, NCKAP1L, NUMB, PDGFC, PLA2G7, PYCARD, RHOB, RORA, RUFY3, SEMA5A, TEK, THBS4]
GO:0051338	GO_BiologicalProcess	regulation of transferase activity	65	5.91447	0.0211542	[ADAM17, ADAM9, ADCY2, ADCY3, ANAPC7, ARRB1, BRAF, BUB1, CAMK2B, CAMK2G, CCNL1, CDKN2C, DUSP14, DUSP4, ERCC6, ETFDH, FBXO7, FGF5, FYN, GCKR, GRIN2B, HMGCR, KBTBD7, LAMTOR3, LPAR3, LRRC15, LRRC4B, LRRTM3, LTF, MAGI3, MAP2K5, MAP3K14, MAP3K5, MAPK14, NCKAP1L, NEK10, NF1, OXSR1, PDGFC, PINX1, PKD2, PKIA, POT1, PPP1R9A, PRKCQ, PSEN1, PSMA7, PSMC6, PYCARD, RALB, RGS3, S100A12, SDC4, SERINC5, SH3BP5L, …
GO:0051347	GO_BiologicalProcess	positive regulation of transferase activity	47	6.18421	0.029083	[ADAM17, ADAM9, ADCY2, ADCY3, ANAPC7, ARRB1, BRAF, CAMK2B, CAMK2G, CCNL1, ERCC6, ETFDH, FGF5, FYN, GCKR, GRIN2B, KBTBD7, LAMTOR3, LPAR3, LTF, MAGI3, MAP2K5, MAP3K14, MAP3K5, MAPK14, NCKAP1L, NEK10, NF1, OXSR1, PDGFC, PKD2, POT1, PPP1R9A, PRKCQ, PSEN1, PSMA7, PSMC6, RALB, S100A12, SDC4, SERINC5, SPRY2, STK3, STK4, TEK, TNIK, ZNF16]
GO:0051640	GO_BiologicalProcess	organelle localization	37	7.48988	0.00804106	[ANKFY1, ARFGAP3, ARHGAP21, ASPM, ATP2A1, BRAF, CACNA1A, CEL, CNIH3, DNAJC5, GOSR1, GRIA1, GRIK5, IL4R, MLH1, MREG, MYO7A, NDEL1, NSF, PACSIN1, PINX1, PPP6R1, PSEN1, SEH1L, SLC4A4, SLIT1, SPRY2, SYNDIG1, TACC2, TBCCD1, TMED10, TRIM9, UNC13B, UVRAG, WASL, WDR43, ZW10]
GO:0051648	GO_BiologicalProcess	vesicle localization	22	8.83534	0.0125034	[ARFGAP3, BRAF, CACNA1A, CEL, CNIH3, DNAJC5, GOSR1, GRIA1, GRIK5, MREG, MYO7A, NDEL1, NSF, PACSIN1, PPP6R1, PSEN1, SYNDIG1, TMED10, TRIM9, UNC13B, WASL, WDR43]
GO:0051653	GO_BiologicalProcess	spindle localization	6	14.2857	0.0353814	[ASPM, NDEL1, SPRY2, WASL, WDR43, ZW10]
GO:0051656	GO_BiologicalProcess	establishment of organelle localization	28	7.56757	0.0175659	[ARFGAP3, ARHGAP21, BRAF, CACNA1A, CEL, CNIH3, DNAJC5, GOSR1, GRIA1, GRIK5, MLH1, MREG, MYO7A, NDEL1, NSF, PACSIN1, PINX1, PPP6R1, PSEN1, SEH1L, SLIT1, SPRY2, TMED10, TRIM9, UNC13B, WASL, WDR43, ZW10]
GO:0051657	GO_BiologicalProcess	maintenance of organelle location	5	55.5556	0.000687367	[ARHGAP21, ASPM, ATP2A1, TBCCD1, UVRAG]
GO:0055085	GO_BiologicalProcess	transmembrane transport	83	5.68493	0.0180761	[ABCA10, ABCA13, ABCA4, ABCB11, ABCC1, ABCG1, ABCG4, ACACA, ADCY2, ADCY3, ADD3, AKAP6, ANKH, ANO2, ANO3, ANXA6, ATP2A1, ATP2B2, ATP5G2, CACNA1A, CACNA1B, CACNA1C, CACNA1D, CNIH3, CYB5A, CYBRD1, DPP10, FXYD7, GABRD, GABRG2, GCKR, GLB1, GRIA1, GRIK1, GRIK2, GRIK4, GRIK5, GRIN2B, ITPR1, JPH1, KCNB1, KCND2, KCNH7, KCNIP1, KCNJ2, KCNJ3, KCNMA1, KCNU1, NUP93, NUP98, OXSR1, PDE2A, PDE4B, PEX5L, PKD2, PS…
GO:0060078	GO_BiologicalProcess	regulation of postsynaptic membrane potential	8	11.1111	0.0413304	[CUX2, GRIK1, GRIK2, GRIK5, GRIN2B, NETO1, PPP1R9A, UNC13B]
GO:0060292	GO_BiologicalProcess	long term synaptic depression	5	20.8333	0.0205	[ABHD6, GRIA1, KCNB1, PPP1R9A, SLC24A4]
GO:0060322	GO_BiologicalProcess	head development	48	5.85366	0.04747	[ACSL3, APOD, ASPM, ATP2B2, BCL2L11, BRAF, CACNA1A, COLEC12, CRISPLD1, CRTAC1, DCT, DIXDC1, EN1, ERC2, EXT1, FYN, FZD9, GHRH, GNPAT, HMGA2, LAMB1, LHX8, LMX1A, MYO16, NDEL1, NDRG4, NEUROD6, NF1, NTRK2, NUMB, OSR2, PCDH18, PFKFB3, PSEN1, RBFOX2, RORA, SATB2, SEMA5A, SLC23A2, SLC6A17, SLIT1, SSBP3, SUDS3, TACC2, TFAP2D, TULP3, UBE3A, WRB]
GO:0060627	GO_BiologicalProcess	regulation of vesicle-mediated transport	39	9.00693	0.000417108	[ACSL3, ANKFY1, APOA5, ARFGAP3, ARHGAP21, ARRB1, BIN1, BRAF, CACNA1A, CBLL1, CDH13, CNST, DOCK2, GOSR1, GRIK5, IL4R, INSIG1, KCNB1, LBP, MIB1, NCKAP1L, NDRG4, NSF, PACSIN1, PLA2G4A, PLD1, PYCARD, RALB, SDC1, SDC4, SGIP1, STXBP5L, SYT3, SYT7, TF, TRIM9, UNC13B, UVRAG, WASL]
GO:0061024	GO_BiologicalProcess	membrane organization	71	6.03229	0.0125841	[ABCA4, ACSL3, AGR2, ANKFY1, ANO3, AP2B1, ARFGAP3, ARRB1, BCL2L11, BRAF, CACNA1A, CEL, CNIH3, CNST, COG1, COG5, COPG2, CPE, DOCK2, DPP10, DYSF, ETV5, FCHO2, FLOT2, GNPAT, GOSR1, GPR158, GRIA1, GRIK2, GRIK5, INSIG1, KCNB1, LBP, LPCAT2, LPIN1, LRRC15, MAPK8, MPP5, MYH4, MYO1E, NCKAP1L, NDEL1, NKD2, NPC1, NSF, NUMB, NUP93, NUP98, PACSIN1, PLA2G4A, PPP6R1, RPL12, RPL26L1, RPS16, SEC62, SEH1L, SGCD, S…
GO:0071825	GO_BiologicalProcess	protein-lipid complex subunit organization	6	13.9535	0.0380797	[ABCG1, ACSL3, APOA5, BIN1, MTTP, PLA2G7]
GO:0071900	GO_BiologicalProcess	regulation of protein serine/threonine kinase activity	45	6.92308	0.00861808	[ADAM17, ADAM9, ARRB1, BRAF, CAMK2B, CAMK2G, CCNL1, CDKN2C, DUSP14, DUSP4, ERCC6, ETFDH, FBXO7, FGF5, FYN, GRIN2B, HMGCR, KBTBD7, LAMTOR3, LPAR3, LTF, MAGI3, MAP2K5, MAP3K14, MAP3K5, MAPK14, NEK10, NF1, PDGFC, PKD2, PKIA, PSEN1, PSMA7, PSMC6, PYCARD, RALB, RGS3, S100A12, SPRY2, STK3, STK4, TEK, TNIK, TRIB2, UVRAG]
GO:0072659	GO_BiologicalProcess	protein localization to plasma membrane	18	8.25688	0.0294288	[ACSL3, AGR2, CNST, DPP10, FCHO2, FLOT2, GPR158, KCNB1, LRRC15, MPP5, NKD2, NSF, NUMB, PACSIN1, TNIK, TSPAN5, TULP3, ZFYVE27]
GO:0090075	GO_BiologicalProcess	relaxation of muscle	5	16.6667	0.0351712	[ATP2A1, CAMK2G, KCNJ2, KCNMA1, PDE4B]
GO:0090596	GO_BiologicalProcess	sensory organ morphogenesis	21	7.2165	0.0467176	[ATP2B2, COL5A2, DSCAM, FBN2, FOXF2, FZD9, HDAC2, INSIG1, MAPRE2, MEGF11, MYO7A, NF1, NTRK2, OSR2, OXSR1, PAX8, PTK7, RORA, SDK1, SPRY2, WNT16]
GO:0097285	GO_BiologicalProcess	cell-type specific apoptotic process	32	6.43863	0.0472451	[ADAM17, ARRB1, BAG1, BCL2L11, BRAF, CACNA1A, CEL, DNAJC5, ERC2, ESR1, FADD, FNIP1, FYN, GRIK2, GRIK5, HDAC4, HMGCR, IDO1, KCNB1, MAX, NF1, NTRK2, PAX8, PRKCQ, PSEN1, RHOB, RPS6KA2, SEMA5A, STK3, STK4, TEK, TFAP2D]
GO:0098660	GO_BiologicalProcess	inorganic ion transmembrane transport	45	6	0.0464803	[ABCB11, ACACA, AKAP6, ANKH, ANO2, ATP2A1, ATP2B2, ATP5G2, CACNA1A, CACNA1B, CACNA1C, CACNA1D, CYB5A, DPP10, GABRD, GABRG2, GRIN2B, ITPR1, JPH1, KCNB1, KCND2, KCNH7, KCNIP1, KCNJ2, KCNJ3, KCNMA1, KCNU1, OXSR1, PDE2A, PDE4B, PKD2, PSEN1, SCN4A, SCN4B, SLC22A4, SLC23A2, SLC24A3, SLC24A4, SLC26A9, SLC4A4, SLC5A5, SLC9B2, STIM2, UTRN, WWP2]
GO:1902043	GO_BiologicalProcess	positive regulation of extrinsic apoptotic signaling pathway via death domain receptors	5	26.3158	0.0114775	[FADD, NF1, STK3, STK4, TRPS1]
GO:1902580	GO_BiologicalProcess	single-organism cellular localization	90	6.69643	0.000371009	[ACSL3, AGR2, AKAP1, AKAP6, APOD, ARFGAP3, ARHGAP21, ARIH2, ASPM, ATP2A1, BCL2L11, BRAF, CACNA1A, CBLB, CEL, CNIH3, CNST, CPE, DNAJC5, DOCK2, DPH6, DPP10, ETV5, FBXO7, FCHO2, FLOT2, FZD1, GCKR, GPR158, GRIA1, GRIK2, GRIK5, IL18, IL4R, INSIG1, KCNB1, LRRC15, MAPK14, MAPK8, MAPK9, MLH1, MPP5, MREG, MTX2, MTX3, MYO1E, MYO7A, NDEL1, NF1, NKD2, NPC1, NSF, NUMB, NUP93, NUP98, PACSIN1, PDE2A, PEX5L, PIN…
GO:2000026	GO_BiologicalProcess	regulation of multicellular organismal development	100	5.85823	0.00530636	[ADAMTS20, AKAP6, ANKH, ARSB, ASAP1, ASB4, ASPM, BIN1, BRAF, CACNA1A, CAMK2B, CBLB, CD46, COL5A2, CSF3R, CUX2, DCT, DIXDC1, DSCAM, ESR1, ETV5, FADD, FBN2, FBXO7, FNIP1, FSHR, FST, FYN, FZD1, FZD9, HDAC2, HDAC4, HLA-DOA, HMGA2, HMGCR, HOXB7, IDO1, IL4R, INPP4B, ITGA5, ITM2C, KLF10, LAMA1, LMX1A, LPAR3, LRRC4B, LRRC7, LRRTM3, LTF, MAP2K5, MAPK14, MAPK8, MEGF10, MEIS2, MIB1, MTDH, NCKAP1L, NDEL1, ND…
