# Supplementary material for: SNP co-association and network analyses identify E2F3, KDM5A and BACH2 as key regulators of the bovine milk fatty acid profile
Source: Sci Rep. 2017 Dec 11;7:17317. doi: 10.1038/s41598-017-17434-7 (PMC5725496; doi:10.1038/s41598-017-17434-7)
Supplement: Supplementary file 6 — Supplementary Dataset 6 [file 41598_2017_17434_MOESM6_ESM.xlsx]

## Sheet: TF binding sites
Supplementary Table S6. List of putative binding sites identified by LASAGNA tool in the promoter region of bovine KDM5A and E2F3.
KDM5A NM_001205625
Name	Sequence	Position(0-based)	Strand	Score	p-value	E-value
GATA2(MA0036.1)	CGATC	364	+	6.82	0.000925	0.46
Prrx2(MA0075.1)	CATTA	228	+	6.33	0	0
Arnt::Ahr(MA0006.1)	AGCGTG	462	-	9.25	0	0
ETS1(MA0098.1)	GATCCG	365	+	8.01	0.0001	0.05
ETS1(MA0098.1)	AATCCG	7	-	7.77	0.000925	0.46
Gata1(MA0035.1)	CGATCC	364	+	7.54	0.0002	0.099
SPI1(MA0080.1)	CGGAAC	158	-	7.42	0	0
SPI1(MA0080.1)	CGGAAC	334	+	7.42	0	0
SPI1(MA0080.1)	CGGAAG	470	-	6.48	0.0008	0.4
SPI1(MA0080.1)	CGGAAG	202	+	6.48	0.0008	0.4
SPI1(MA0080.1)	CGGAAG	116	+	6.48	0.0008	0.4
SPI1(MA0080.1)	CGGAAG	247	+	6.48	0.0008	0.4
ZNF354C(MA0130.1)	GTCCAC	324	-	8.61	0.0002	0.099
BRCA1(MA0133.1)	TCAACTT	119	-	6.16	0.0003	0.148
Nr2e3(MA0164.1)	CAAGCT	151	-	6.26	0.00085	0.42
Nr2e3(MA0164.1)	CAAGCTG	150	-	6.26	0.00085	0.42
Nr2e3(MA0164.1)	CAAGCTG	194	-	6.26	0.00085	0.42
Nr2e3(MA0164.1)	CAAGCT	195	-	6.26	0.00085	0.42
SPI1(MA0080.2)	CGGAAGT	469	-	9.09	0	0
SPI1(MA0080.2)	CGGAAGT	116	+	9.09	0	0
SPI1(MA0080.2)	CGGAACT	334	+	9.02	2.5e-05	0.0123
SPI1(MA0080.2)	CGGAAGC	202	+	8.03	0.000825	0.41
SPIB(MA0081.1)	ACCGGAA	159	-	8.8	0.00025	0.123
CREB1(MA0018.2)	TGAGGCCA	262	+	9.28	0.00045	0.222
E2F1(MA0024.1)	TTTGCCGC	455	+	8.96	0.00045	0.222
FEV(MA0156.1)	CCGGAAGT	469	-	12.01	0	0
FEV(MA0156.1)	ACGGAAGT	115	+	8.27	0.000625	0.308
FOXC1(MA0032.1)	GCCCAGTA	284	+	8.18	0.000225	0.111
Mafb(MA0117.1)	GCTGACTT	465	+	9.26	0.000275	0.136
Nobox(MA0125.1)	TAATGAGC	225	-	8.39	0.0008	0.39
ELF5(MA0136.1)	AACTTCCGT	115	-	9.79	7.5e-05	0.037
ELF5(MA0136.1)	GACTTCCGG	468	+	9.72	0.0001	0.049
ELF5(MA0136.1)	TGCTTCCGG	201	-	9.09	0.00025	0.123
ELF5(MA0136.1)	AAGTTCCGC	333	-	8.51	0.0005	0.246
ELK4(MA0076.1)	GCCGGAAGT	469	-	12.18	5e-05	0.0246
ELK4(MA0076.1)	GCCGGAAGC	200	+	9.71	0.00015	0.074
ELK4(MA0076.1)	GCCGGAAGA	245	+	7.21	0.000825	0.41
ELK1(MA0028.1)	TTGCCGGAAG	198	+	11.19	0	0
ELK1(MA0028.1)	TCGCCGGAAG	470	-	9.91	7.5e-05	0.037
ELK1(MA0028.1)	GCGCCGGAAG	243	+	9.4	0.00025	0.123
GABPA(MA0062.1)	GCCGGAAGTC	468	-	11.67	2.5e-05	0.0123
GABPA(MA0062.1)	CACGGAAGTT	114	+	10.89	5e-05	0.0246
GABPA(MA0062.1)	GCCGGAAGAG	245	+	9.56	0.000225	0.11
GABPA(MA0062.1)	ACGGAAGTT	115	+	8.39	0.000625	0.307
GABPA(MA0062.1)	GCCGGAAGT	469	-	8.3	0.000625	0.307
GABPA(MA0062.1)	CCGGAAGAG	246	+	7.74	0.0009	0.44
Hand1::Tcfe2a(MA0092.1)	CGTCTGGTTT	72	-	9.22	0.000525	0.258
Klf4(MA0039.1)	CAAAGAAAGG	48	+	6.17	0.000925	0.45
MIZF(MA0131.1)	CAACTTCCGT	115	-	9.81	0.000275	0.135
MIZF(MA0131.1)	GAAGTTCCGC	333	-	7.79	0.000875	0.43
SP1(MA0079.2)	CCCAGCTCAG	187	+	6.27	0.000175	0.086
Stat3(MA0144.1)	TTCCGGCAAG	197	-	8.48	0.000425	0.209
Stat3(MA0144.1)	TTGCCGGAAG	198	+	7.17	0.000675	0.33
GABPA(MA0062.2)	CCGGAAGT	469	-	15.35	0	0
GABPA(MA0062.2)	CCGGAAGTC	468	-	14.04	0	0
GABPA(MA0062.2)	CCGGAAGTCA	467	-	13.61	2.5e-05	0.0123
GABPA(MA0062.2)	CGGAAGTTGA	116	+	13.29	2.5e-05	0.0123
GABPA(MA0062.2)	CCGGAAGC	201	+	12.56	0.00015	0.073
GABPA(MA0062.2)	CCGGAAGTCAG	466	-	12.35	0.000275	0.135
GABPA(MA0062.2)	CCGGAAG	470	-	12.35	0.000375	0.184
GABPA(MA0062.2)	CCGGAAG	246	+	12.35	0.000375	0.184
GABPA(MA0062.2)	GGAAGTTGA	117	+	12.27	0.000375	0.184
GABPA(MA0062.2)	GAAGTTCC	335	-	11.49	0.000825	0.4
Myf(MA0055.1)	AGGCAGCTTGTG	147	+	10.17	0.000125	0.061
TEAD1(MA0090.1)	CGCTTTCCAGCG	80	-	9.24	0.00025	0.122
TEAD1(MA0090.1)	AAGATTCCTCCG	422	-	8.79	0.000325	0.159
HNF4A(MA0114.1)	GGGGCAGAGGTTC	210	-	8.32	0.000575	0.281
HNF4A(MA0114.1)	GTGTCGAAGTTCC	335	-	8.24	0.000625	0.305
NR2F1(MA0017.1)	GGAACTCAGAAGCG	352	+	9.99	0.00035	0.17
NR2F1(MA0017.1)	GAACCTCTGCCCCC	210	+	9.19	0.000525	0.256
STAT1(MA0137.1)	GGAAGTTGAAACAG	117	+	7.58	0.0003	0.146
Tcfcp2l1 (MA0145.1)	AGTTGAAACAGG	120	+	12.92	0.000975	0.47
Pou5f1(MA0142.1)	CTTTCTCATCC	28	-	14.31	0.00095	0.46
PPARG::RXRA(MA0065.2)	GGGCAGAGGTTC	210	-	13.54	0.000925	0.45
TBP(MA0108.2)	CTTTTAATCCGCCCC	3	-	8.56	0.0007	0.34
TBP(MA0108.1)	CTTTTAATCCGCCCC	3	-	8.57	0.00045	0.219
Ar(MA0007.1)	ATAGGCAGCTTGTGTTCCGGTC	145	+	8.44	0.000525	0.251
Ar(MA0007.1)	GAAGTTCCGCGCTGTCCACGAC	321	-	6.92	0.000975	0.47
E2F3 NM_001192838
Name	Sequence	Position(0-based)	Strand	Score	p-value	E-value
ETS1(MA0098.1)	TATCCG	291	+	7.92	0.0005	0.247
GATA3(MA0037.1)	CGATTG	9	+	7.96	0.000175	0.087
Gata1(MA0035.1)	CGATGC	248	-	7.99	0.0002	0.099
MZF1_1-4(MA0056.1)	CGGGGA	408	+	6.51	0	0
MZF1_1-4(MA0056.1)	CGGGGA	78	+	6.51	0	0
SOX10(MA0442.1)	CATTGT	165	+	8.8	0.00055	0.272
SPI1(MA0080.1)	CGGAAG	18	+	6.48	0.0008	0.4
SPI1(MA0080.1)	CGGAAG	395	+	6.48	0.0008	0.4
NFATC2(MA0152.1)	GTTTCCA	434	-	9.26	0.000125	0.062
Sox5(MA0087.1)	TGACAAT	166	-	7.91	0.001	0.49
SPI1(MA0080.2)	CGGAAGC	395	+	8.03	0.000825	0.41
SPI1(MA0080.2)	AGGAAGC	179	-	7.93	0.000825	0.41
SPIB(MA0081.1)	TGCGGAA	359	+	9.54	2.5e-05	0.0123
E2F1(MA0024.1)	TTTCCCGC	109	-	8.41	0.00065	0.32
E2F1(MA0024.1)	TTTCGCGG	123	+	7.43	0.0009	0.44
FEV(MA0156.1)	CGGGAAAT	110	+	9.19	0.000275	0.136
FOXD1(MA0031.1)	GTCAGCAG	169	+	6.8	0.00075	0.37
FOXL1(MA0033.1)	TTTGCATA	84	-	6.7	0.0008	0.39
Mafb(MA0117.1)	GCTGACAA	167	-	8.67	0.000475	0.234
Mafb(MA0117.1)	GCTGAAAA	194	-	7.79	0.000875	0.43
ELF5(MA0136.1)	AGCTTCCTG	178	+	8.83	0.000375	0.184
ELF5(MA0136.1)	GATATCCGT	289	+	8.33	0.00075	0.37
Sox17(MA0078.1)	TTCATTGTC	163	+	10.27	0.000175	0.086
Sox17(MA0078.1)	CCCATTGGG	38	-	8.86	0.00065	0.32
SOX9(MA0077.1)	GCCCAATGG	37	+	8.43	0.000725	0.36
SRY(MA0084.1)	GCTGACAAT	166	-	8.91	0.000225	0.111
SRY(MA0084.1)	GCAAACAAT	467	+	8.4	0.00055	0.271
GABPA(MA0062.1)	CCAGGAAGCT	178	-	7.64	0.001	0.49
Gfi(MA0038.1)	GAAATCTGAG	113	+	10.7	0.000125	0.061
Hltf(MA0109.1)	GACCTTGG	134	+	11.8	0	0
MZF1_5-13(MA0057.1)	CTATGGTAAT	484	-	7.62	0.0005	0.245
REL(MA0101.1)	CGGAGTTTCC	435	-	10.99	0.0001	0.049
RELA(MA0107.1)	CGGAGTTTCC	435	-	13.23	0	0
RELA(MA0107.1)	CGGAGTTTC	436	-	7.03	0.001	0.49
Stat3(MA0144.1)	CTCCAGGAAG	180	-	12.3	5e-05	0.0246
FOXA1(MA0148.1)	TGTTTGCA	466	-	11.54	0.000875	0.43
GABPA(MA0062.2)	CGGAAGCGCC	395	+	11.67	0.000675	0.33
RUNX1(MA0002.2)	GGCTGTGGGAA	45	+	8.13	0.0006	0.294
Cebpa(MA0102.1)	AGGCCCAATGGG	35	+	8.07	0.00095	0.46
Ddit3::Cebpa(MA0019.1)	GTTTGCAATTTC	461	-	8.29	0.000675	0.33
Esrrb(MA0141.1)	GCGCCAAGGTC	134	-	14.57	0.000275	0.134
Esrrb(MA0141.1)	GCGCCAAGGT	135	-	13.34	0.000575	0.281
Foxa2(MA0047.1)	CCATATTTGCAT	85	-	9.45	0.000275	0.134
Myf(MA0055.1)	AAGCTGCTGCTG	171	-	11.63	5e-05	0.0244
Myf(MA0055.1)	AGGAAGCTGCTG	174	-	10.96	0.0001	0.049
NHLH1(MA0048.1)	CAGCAGCAGCTT	171	+	9.81	0.00025	0.122
SRF(MA0083.1)	AACCATATTTGC	87	-	6.26	0.000525	0.257
FOXF2(MA0030.1)	GGCGCGTAAAC	140	+	11.33	0.0004	0.195
Pax6(MA0069.1)	TTTACGCGCCAAGG	136	-	8.98	0.000375	0.183
PLAG1(MA0163.1)	GAGGCCCAATGGGC	34	+	10.68	2.5e-05	0.0122
STAT1(MA0137.2)	TCCAGGAAGCT	178	-	17.53	0	0
Zfp423(MA0116.1)	GGCCCCGAGGGGGGA	273	-	8.56	0.000225	0.109
NFYA(MA0060.1)	GAGGCCCAATGGGCTG	34	+	8.99	0.000275	0.133
REST(MA0138.1)	CCTCTCTCCAGGGCCCCGA	312	+	8	0.000125	0.06
REST(MA0138.1)	CTCTCTCCAGGGCCCCGA	313	+	4.93	0.00055	0.265
PPARG::RXRA(MA0065.1)	CCGGGGGCCAAAAATAATCG	328	-	3.28	0.00085	0.41
REST(MA0138.2)	GGGAGGACCTTGG	129	+	14.09	0.0008	0.38
REST(MA0138.2)	ATCGGGGCCCTGGAGAG	315	-	13.66	0.00095	0.46
